# Supplementary material for: Changes in the Composition of the Gut Microbiota and the Blood Transcriptome in Preterm Infants at Less than 29 Weeks Gestation Diagnosed with Bronchopulmonary Dysplasia
Source: mSystems. 2019 Oct 29;4(5):e00484-19. doi: 10.1128/mSystems.00484-19 (PMC6819732; doi:10.1128/mSystems.00484-19)
Supplement: TABLE S1 [file mSystems.00484-19-st001.xlsx]

## Sheet: Table S1
16S rRNA sequencing meta data										RNA-Seq meta data
SampleID	Type	Subject	Sex	BPD	Treatment	Birth_mode	Day			Sample ID	Type	Sex	BPD	Timepoint	Raw reads	QC reads	HiSat2 aligned reads	Total counted as gene features	Uniquely counted as gene	Aligned_no_feature (Intergenic)
Subject_1_16S_day15	16S	Subject_1	F	Non_BPD	DHA	CS	15			Subject_12_Diagnosis	RNASeq	M	No_BPD	Diagnosis	55769462	51184666	50077350	46120828	18924776	3956522
Subject_1_16S_day23	16S	Subject_1	F	Non_BPD	DHA	CS	23			Subject_15_Diagnosis	RNASeq	M	No_BPD	Diagnosis	52016434	45782775	43479679	35573465	16095465	7906214
Subject_1_16S_day46	16S	Subject_1	F	Non_BPD	DHA	CS	46			Subject_16_Diagnosis	RNASeq	F	BPD	Diagnosis	63177546	55352454	52644695	47529239	19866497	5115456
Subject_2_16S_day16	16S	Subject_2	M	BPD	DHA	Vaginal	16			Subject_17_Diagnosis	RNASeq	M	No_BPD	Diagnosis	49928892	44133646	41869469	34567267	14949990	7302202
Subject_2_16S_day23	16S	Subject_2	M	BPD	DHA	Vaginal	23			Subject_18_Diagnosis	RNASeq	F	BPD	Diagnosis	63169302	54971369	52211817	44652732	18732568	7559085
Subject_2_16S_day40	16S	Subject_2	M	BPD	DHA	Vaginal	40			Subject_21_Baseline	RNASeq	M	BPD	Baseline	67991063	59762152	57003679	50322972	18720114	6680707
Subject_2_16S_day51	16S	Subject_2	M	BPD	DHA	Vaginal	51			Subject_21_Diagnosis	RNASeq	M	BPD	Diagnosis	54078751	47812998	45607967	39793834	17149515	5814133
Subject_2_16S_day58	16S	Subject_2	M	BPD	DHA	Vaginal	58			Subject_22_Baseline	RNASeq	M	No_BPD	Baseline	62148681	57128355	55391406	47006029	22815612	8385377
Subject_2_16S_day72	16S	Subject_2	M	BPD	DHA	Vaginal	72			Subject_22_Diagnosis	RNASeq	M	No_BPD	Diagnosis	54539039	48588092	45072366	41822329	14809063	3250037
Subject_2_16S_day79	16S	Subject_2	M	BPD	DHA	Vaginal	79			Subject_23_Baseline	RNASeq	F	No_BPD	Baseline	47059777	42042932	40355426	35999007	15612157	4356419
Subject_3_16S_day9	16S	Subject_3	F	Non_BPD	DHA	CS	9			Subject_23_Diagnosis	RNASeq	F	No_BPD	Diagnosis	57386743	50743977	48920880	44746379	19146795	4174501
Subject_3_16S_day16	16S	Subject_3	F	Non_BPD	DHA	CS	16			Subject_24_Baseline	RNASeq	F	No_BPD	Baseline	55443947	48863669	46453667	42392558	14344012	4061109
Subject_3_16S_day23	16S	Subject_3	F	Non_BPD	DHA	CS	23			Subject_24_Diagnosis	RNASeq	F	No_BPD	Diagnosis	22329807	20549448	19996243	17622285	8126439	2373958
Subject_3_16S_day31	16S	Subject_3	F	Non_BPD	DHA	CS	31			Subject_25_Diagnosis	RNASeq	F	BPD	Diagnosis	58833584	51261699	48860873	43890500	17742923	4970373
Subject_3_16S_day38	16S	Subject_3	F	Non_BPD	DHA	CS	38			Subject_28_Baseline	RNASeq	F	BPD	Baseline	62951528	57657862	55826880	46917586	20533403	8909294
Subject_3_16S_day51	16S	Subject_3	F	Non_BPD	DHA	CS	51			Subject_28_Diagnosis	RNASeq	F	BPD	Diagnosis	64607612	59269645	57066269	53195761	22220686	3870508
Subject_3_16S_day59	16S	Subject_3	F	Non_BPD	DHA	CS	59			Subject_29_Diagnosis	RNASeq	M	BPD	Diagnosis	54232988	47875266	46241756	40338816	18294554	5902940
Subject_3_16S_day67	16S	Subject_3	F	Non_BPD	DHA	CS	67			Subject_32_Diagnosis	RNASeq	M	BPD	Diagnosis	50338364	45081001	43592045	35428495	18173773	8163550
Subject_3_16S_day81	16S	Subject_3	F	Non_BPD	DHA	CS	81			Subject_37_Baseline	RNASeq	M	BPD	Baseline	54376383	48459249	46659005	42815424	19568845	3843581
Subject_4_16S_day5	16S	Subject_4	M	Non_BPD	Control	CS	5			Subject_37_Diagnosis	RNASeq	M	BPD	Diagnosis	72859435	64815697	61926847	55137052	23974567	6789795
Subject_4_16S_day17	16S	Subject_4	M	Non_BPD	Control	CS	17			Subject_38_Diagnosis	RNASeq	F	No_BPD	Diagnosis	63031647	55967636	53371300	47041218	18630096	6330082
Subject_4_16S_day20	16S	Subject_4	M	Non_BPD	Control	CS	20			Subject_39_Baseline	RNASeq	M	BPD	Baseline	47158102	41360701	39338941	35890628	13982291	3448313
Subject_4_16S_day31	16S	Subject_4	M	Non_BPD	Control	CS	31			Subject_39_Diagnosis	RNASeq	M	BPD	Diagnosis	51525062	45343113	42750422	39350195	13343750	3400227
Subject_4_16S_day38	16S	Subject_4	M	Non_BPD	Control	CS	38			Subject_4_Diagnosis	RNASeq	M	No_BPD	Diagnosis	53819473	48076444	46073945	41718551	16951566	4355394
Subject_4_16S_day45	16S	Subject_4	M	Non_BPD	Control	CS	45			Subject_42_Baseline	RNASeq	M	BPD	Baseline	40894100	36100052	34487531	30278700	12410265	4208831
Subject_4_16S_day52	16S	Subject_4	M	Non_BPD	Control	CS	52			Subject_48_Diagnosis	RNASeq	M	BPD	Diagnosis	69519628	63746733	61705935	56496005	22732616	5209930
Subject_4_16S_day59	16S	Subject_4	M	Non_BPD	Control	CS	59			Subject_5_Baseline	RNASeq	F	BPD	Baseline	44953546	39317473	37294444	34637871	11763905	2656573
Subject_4_16S_day72	16S	Subject_4	M	Non_BPD	Control	CS	72			Subject_5_Diagnosis	RNASeq	F	BPD	Diagnosis	64161570	57013824	53552024	50069893	16307461	3482131
Subject_5_16S_day8	16S	Subject_5	F	BPD	Control	CS	8			Subject_50_Baseline	RNASeq	M	No_BPD	Baseline	81511591	71713007	66393990	60478298	22488339	5915692
Subject_5_16S_day21	16S	Subject_5	F	BPD	Control	CS	21			Subject_50_Diagnosis	RNASeq	M	No_BPD	Diagnosis	58342460	53654239	52151331	48456594	17877676	3694737
Subject_5_16S_day29	16S	Subject_5	F	BPD	Control	CS	29			Subject_8_Diagnosis	RNASeq	M	No_BPD	Diagnosis	44673478	39842127	37817648	35186421	13160473	2631227
Subject_5_16S_day36	16S	Subject_5	F	BPD	Control	CS	36
Subject_5_16S_day44	16S	Subject_5	F	BPD	Control	CS	44
Subject_5_16S_day52	16S	Subject_5	F	BPD	Control	CS	52
Subject_5_16S_day58	16S	Subject_5	F	BPD	Control	CS	58
Subject_5_16S_day78	16S	Subject_5	F	BPD	Control	CS	78
Subject_5_16S_day86	16S	Subject_5	F	BPD	Control	CS	86
Subject_6_16S_day14	16S	Subject_6	M	Non_BPD	Control	CS	14
Subject_6_16S_day21	16S	Subject_6	M	Non_BPD	Control	CS	21
Subject_6_16S_day29	16S	Subject_6	M	Non_BPD	Control	CS	29
Subject_7_16S_day9	16S	Subject_7	F	Non_BPD	Control	Vaginal	9
Subject_7_16S_day14	16S	Subject_7	F	Non_BPD	Control	Vaginal	14
Subject_7_16S_day21	16S	Subject_7	F	Non_BPD	Control	Vaginal	21
Subject_7_16S_day43	16S	Subject_7	F	Non_BPD	Control	Vaginal	43
Subject_8_16S_day8	16S	Subject_8	M	Non_BPD	DHA	CS	8
Subject_8_16S_day15	16S	Subject_8	M	Non_BPD	DHA	CS	15
Subject_8_16S_day21	16S	Subject_8	M	Non_BPD	DHA	CS	21
Subject_8_16S_day28	16S	Subject_8	M	Non_BPD	DHA	CS	28
Subject_8_16S_day34	16S	Subject_8	M	Non_BPD	DHA	CS	34
Subject_8_16S_day43	16S	Subject_8	M	Non_BPD	DHA	CS	43
Subject_8_16S_day49	16S	Subject_8	M	Non_BPD	DHA	CS	49
Subject_8_16S_day65	16S	Subject_8	M	Non_BPD	DHA	CS	65
Subject_8_16S_day77	16S	Subject_8	M	Non_BPD	DHA	CS	77
Subject_9_16S_day10	16S	Subject_9	F	Non_BPD	Control	Vaginal	10
Subject_9_16S_day15	16S	Subject_9	F	Non_BPD	Control	Vaginal	15
Subject_9_16S_day22	16S	Subject_9	F	Non_BPD	Control	Vaginal	22
Subject_9_16S_day29	16S	Subject_9	F	Non_BPD	Control	Vaginal	29
Subject_9_16S_day34	16S	Subject_9	F	Non_BPD	Control	Vaginal	34
Subject_9_16S_day43	16S	Subject_9	F	Non_BPD	Control	Vaginal	43
Subject_9_16S_day51	16S	Subject_9	F	Non_BPD	Control	Vaginal	51
Subject_9_16S_day65	16S	Subject_9	F	Non_BPD	Control	Vaginal	65
Subject_9_16S_day77	16S	Subject_9	F	Non_BPD	Control	Vaginal	77
Subject_10_16S_day7	16S	Subject_10	F	Non_BPD	Control	CS	7
Subject_10_16S_day21	16S	Subject_10	F	Non_BPD	Control	CS	21
Subject_10_16S_day28	16S	Subject_10	F	Non_BPD	Control	CS	28
Subject_10_16S_day35	16S	Subject_10	F	Non_BPD	Control	CS	35
Subject_10_16S_day42	16S	Subject_10	F	Non_BPD	Control	CS	42
Subject_10_16S_day56	16S	Subject_10	F	Non_BPD	Control	CS	56
Subject_11_16S_day15	16S	Subject_11	F	Non_BPD	DHA	CS	15
Subject_11_16S_day21	16S	Subject_11	F	Non_BPD	DHA	CS	21
Subject_11_16S_day35	16S	Subject_11	F	Non_BPD	DHA	CS	35
Subject_11_16S_day42	16S	Subject_11	F	Non_BPD	DHA	CS	42
Subject_11_16S_day49	16S	Subject_11	F	Non_BPD	DHA	CS	49
Subject_11_16S_day56	16S	Subject_11	F	Non_BPD	DHA	CS	56
Subject_12_16S_day23	16S	Subject_12	M	Non_BPD	Control	CS	23
Subject_12_16S_day30	16S	Subject_12	M	Non_BPD	Control	CS	30
Subject_12_16S_day37	16S	Subject_12	M	Non_BPD	Control	CS	37
Subject_12_16S_day51	16S	Subject_12	M	Non_BPD	Control	CS	51
Subject_12_16S_day58	16S	Subject_12	M	Non_BPD	Control	CS	58
Subject_12_16S_day65	16S	Subject_12	M	Non_BPD	Control	CS	65
Subject_12_16S_day72	16S	Subject_12	M	Non_BPD	Control	CS	72
Subject_12_16S_day79	16S	Subject_12	M	Non_BPD	Control	CS	79
Subject_12_16S_day87	16S	Subject_12	M	Non_BPD	Control	CS	87
Subject_13_16S_day13	16S	Subject_13	M	Non_BPD	Control	CS	13
Subject_13_16S_day21	16S	Subject_13	M	Non_BPD	Control	CS	21
Subject_13_16S_day29	16S	Subject_13	M	Non_BPD	Control	CS	29
Subject_13_16S_day57	16S	Subject_13	M	Non_BPD	Control	CS	57
Subject_13_16S_day63	16S	Subject_13	M	Non_BPD	Control	CS	63
Subject_13_16S_day69	16S	Subject_13	M	Non_BPD	Control	CS	69
Subject_14_16S_day12	16S	Subject_14	M	Non_BPD	DHA	CS	12
Subject_14_16S_day23	16S	Subject_14	M	Non_BPD	DHA	CS	23
Subject_14_16S_day27	16S	Subject_14	M	Non_BPD	DHA	CS	27
Subject_14_16S_day33	16S	Subject_14	M	Non_BPD	DHA	CS	33
Subject_14_16S_day41	16S	Subject_14	M	Non_BPD	DHA	CS	41
Subject_14_16S_day55	16S	Subject_14	M	Non_BPD	DHA	CS	55
Subject_15_16S_day20	16S	Subject_15	M	Non_BPD	Control	Vaginal	20
Subject_15_16S_day28	16S	Subject_15	M	Non_BPD	Control	Vaginal	28
Subject_15_16S_day42	16S	Subject_15	M	Non_BPD	Control	Vaginal	42
Subject_15_16S_day55	16S	Subject_15	M	Non_BPD	Control	Vaginal	55
Subject_15_16S_day69	16S	Subject_15	M	Non_BPD	Control	Vaginal	69
Subject_15_16S_day82	16S	Subject_15	M	Non_BPD	Control	Vaginal	82
Subject_16_16S_day8	16S	Subject_16	F	BPD	Control	CS	8
Subject_16_16S_day13	16S	Subject_16	F	BPD	Control	CS	13
Subject_16_16S_day20	16S	Subject_16	F	BPD	Control	CS	20
Subject_16_16S_day42	16S	Subject_16	F	BPD	Control	CS	42
Subject_16_16S_day50	16S	Subject_16	F	BPD	Control	CS	50
Subject_16_16S_day71	16S	Subject_16	F	BPD	Control	CS	71
Subject_17_16S_day17	16S	Subject_17	M	Non_BPD	DHA	CS	17
Subject_17_16S_day23	16S	Subject_17	M	Non_BPD	DHA	CS	23
Subject_17_16S_day36	16S	Subject_17	M	Non_BPD	DHA	CS	36
Subject_17_16S_day50	16S	Subject_17	M	Non_BPD	DHA	CS	50
Subject_18_16S_day8	16S	Subject_18	F	BPD	DHA	Vaginal	8
Subject_18_16S_day14	16S	Subject_18	F	BPD	DHA	Vaginal	14
Subject_18_16S_day21	16S	Subject_18	F	BPD	DHA	Vaginal	21
Subject_18_16S_day29	16S	Subject_18	F	BPD	DHA	Vaginal	29
Subject_18_16S_day49	16S	Subject_18	F	BPD	DHA	Vaginal	49
Subject_18_16S_day56	16S	Subject_18	F	BPD	DHA	Vaginal	56
Subject_19_16S_day23	16S	Subject_19	F	Non_BPD	Control	Vaginal	23
Subject_19_16S_day35	16S	Subject_19	F	Non_BPD	Control	Vaginal	35
Subject_20_16S_day16	16S	Subject_20	M	BPD	DHA	Vaginal	16
Subject_20_16S_day23	16S	Subject_20	M	BPD	DHA	Vaginal	23
Subject_20_16S_day40	16S	Subject_20	M	BPD	DHA	Vaginal	40
Subject_20_16S_day44	16S	Subject_20	M	BPD	DHA	Vaginal	44
Subject_20_16S_day48	16S	Subject_20	M	BPD	DHA	Vaginal	48
Subject_21_16S_day16	16S	Subject_21	M	BPD	Control	CS	16
Subject_21_16S_day29	16S	Subject_21	M	BPD	Control	CS	29
Subject_21_16S_day35	16S	Subject_21	M	BPD	Control	CS	35
Subject_21_16S_day44	16S	Subject_21	M	BPD	Control	CS	44
Subject_21_16S_day63	16S	Subject_21	M	BPD	Control	CS	63
Subject_22_16S_day16	16S	Subject_22	M	Non_BPD	DHA	CS	16
Subject_22_16S_day22	16S	Subject_22	M	Non_BPD	DHA	CS	22
Subject_22_16S_day29	16S	Subject_22	M	Non_BPD	DHA	CS	29
Subject_22_16S_day35	16S	Subject_22	M	Non_BPD	DHA	CS	35
Subject_22_16S_day42	16S	Subject_22	M	Non_BPD	DHA	CS	42
Subject_22_16S_day58	16S	Subject_22	M	Non_BPD	DHA	CS	58
Subject_22_16S_day65	16S	Subject_22	M	Non_BPD	DHA	CS	65
Subject_22_16S_day70	16S	Subject_22	M	Non_BPD	DHA	CS	70
Subject_22_16S_day77	16S	Subject_22	M	Non_BPD	DHA	CS	77
Subject_23_16S_day7	16S	Subject_23	F	Non_BPD	DHA	Vaginal	7
Subject_23_16S_day35	16S	Subject_23	F	Non_BPD	DHA	Vaginal	35
Subject_23_16S_day42	16S	Subject_23	F	Non_BPD	DHA	Vaginal	42
Subject_23_16S_day49	16S	Subject_23	F	Non_BPD	DHA	Vaginal	49
Subject_23_16S_day60	16S	Subject_23	F	Non_BPD	DHA	Vaginal	60
Subject_24_16S_day15	16S	Subject_24	F	Non_BPD	DHA	CS	15
Subject_24_16S_day21	16S	Subject_24	F	Non_BPD	DHA	CS	21
Subject_24_16S_day28	16S	Subject_24	F	Non_BPD	DHA	CS	28
Subject_24_16S_day35	16S	Subject_24	F	Non_BPD	DHA	CS	35
Subject_24_16S_day44	16S	Subject_24	F	Non_BPD	DHA	CS	44
Subject_24_16S_day49	16S	Subject_24	F	Non_BPD	DHA	CS	49
Subject_24_16S_day56	16S	Subject_24	F	Non_BPD	DHA	CS	56
Subject_24_16S_day77	16S	Subject_24	F	Non_BPD	DHA	CS	77
Subject_25_16S_day28	16S	Subject_25	F	BPD	DHA	Vaginal	28
Subject_26_16S_day14	16S	Subject_26	F	BPD	Control	Vaginal	14
Subject_26_16S_day21	16S	Subject_26	F	BPD	Control	Vaginal	21
Subject_26_16S_day48	16S	Subject_26	F	BPD	Control	Vaginal	48
Subject_26_16S_day56	16S	Subject_26	F	BPD	Control	Vaginal	56
Subject_27_16S_day9	16S	Subject_27	M	Non_BPD	DHA	Vaginal	9
Subject_27_16S_day22	16S	Subject_27	M	Non_BPD	DHA	Vaginal	22
Subject_27_16S_day29	16S	Subject_27	M	Non_BPD	DHA	Vaginal	29
Subject_27_16S_day50	16S	Subject_27	M	Non_BPD	DHA	Vaginal	50
Subject_28_16S_day12	16S	Subject_28	F	BPD	Control	Vaginal	12
Subject_28_16S_day19	16S	Subject_28	F	BPD	Control	Vaginal	19
Subject_29_16S_day5	16S	Subject_29	M	BPD	Control	CS	5
Subject_29_16S_day14	16S	Subject_29	M	BPD	Control	CS	14
Subject_30_16S_day14	16S	Subject_30	M	Not_diagnosed	Control	Vaginal	14
Subject_30_16S_day26	16S	Subject_30	M	Not_diagnosed	Control	Vaginal	26
Subject_30_16S_day58	16S	Subject_30	M	Not_diagnosed	Control	Vaginal	58
Subject_31_16S_day4	16S	Subject_31	F	Not_diagnosed	DHA	Vaginal	4
Subject_31_16S_day48	16S	Subject_31	F	Not_diagnosed	DHA	Vaginal	48
Subject_31_16S_day55	16S	Subject_31	F	Not_diagnosed	DHA	Vaginal	55
Subject_31_16S_day62	16S	Subject_31	F	Not_diagnosed	DHA	Vaginal	62
Subject_32_16S_day14	16S	Subject_32	M	BPD	DHA	Vaginal	14
Subject_32_16S_day23	16S	Subject_32	M	BPD	DHA	Vaginal	23
Subject_32_16S_day29	16S	Subject_32	M	BPD	DHA	Vaginal	29
Subject_32_16S_day59	16S	Subject_32	M	BPD	DHA	Vaginal	59
Subject_32_16S_day65	16S	Subject_32	M	BPD	DHA	Vaginal	65
Subject_33_16S_day11	16S	Subject_33	M	Non_BPD	DHA	CS	11
Subject_33_16S_day14	16S	Subject_33	M	Non_BPD	DHA	CS	14
Subject_33_16S_day24	16S	Subject_33	M	Non_BPD	DHA	CS	24
Subject_33_16S_day30	16S	Subject_33	M	Non_BPD	DHA	CS	30
Subject_33_16S_day43	16S	Subject_33	M	Non_BPD	DHA	CS	43
Subject_33_16S_day57	16S	Subject_33	M	Non_BPD	DHA	CS	57
Subject_34_16S_day14	16S	Subject_34	F	BPD	DHA	CS	14
Subject_34_16S_day21	16S	Subject_34	F	BPD	DHA	CS	21
Subject_34_16S_day29	16S	Subject_34	F	BPD	DHA	CS	29
Subject_34_16S_day35	16S	Subject_34	F	BPD	DHA	CS	35
Subject_34_16S_day49	16S	Subject_34	F	BPD	DHA	CS	49
Subject_35_16S_day41	16S	Subject_35	F	BPD	DHA	CS	41
Subject_35_16S_day55	16S	Subject_35	F	BPD	DHA	CS	55
Subject_35_16S_day63	16S	Subject_35	F	BPD	DHA	CS	63
Subject_35_16S_day77	16S	Subject_35	F	BPD	DHA	CS	77
Subject_35_16S_day83	16S	Subject_35	F	BPD	DHA	CS	83
Subject_36_16S_day11	16S	Subject_36	M	Non_BPD	Control	Vaginal	11
Subject_36_16S_day24	16S	Subject_36	M	Non_BPD	Control	Vaginal	24
Subject_36_16S_day51	16S	Subject_36	M	Non_BPD	Control	Vaginal	51
Subject_36_16S_day67	16S	Subject_36	M	Non_BPD	Control	Vaginal	67
Subject_36_16S_day72	16S	Subject_36	M	Non_BPD	Control	Vaginal	72
Subject_36_16S_day81	16S	Subject_36	M	Non_BPD	Control	Vaginal	81
Subject_36_16S_day87	16S	Subject_36	M	Non_BPD	Control	Vaginal	87
Subject_37_16S_day10	16S	Subject_37	M	BPD	DHA	CS	10
Subject_37_16S_day15	16S	Subject_37	M	BPD	DHA	CS	15
Subject_37_16S_day24	16S	Subject_37	M	BPD	DHA	CS	24
Subject_37_16S_day30	16S	Subject_37	M	BPD	DHA	CS	30
Subject_37_16S_day44	16S	Subject_37	M	BPD	DHA	CS	44
Subject_37_16S_day68	16S	Subject_37	M	BPD	DHA	CS	68
Subject_37_16S_day80	16S	Subject_37	M	BPD	DHA	CS	80
Subject_37_16S_day86	16S	Subject_37	M	BPD	DHA	CS	86
Subject_38_16S_day7	16S	Subject_38	F	Non_BPD	Control	CS	7
Subject_38_16S_day21	16S	Subject_38	F	Non_BPD	Control	CS	21
Subject_38_16S_day27	16S	Subject_38	F	Non_BPD	Control	CS	27
Subject_38_16S_day49	16S	Subject_38	F	Non_BPD	Control	CS	49
Subject_38_16S_day56	16S	Subject_38	F	Non_BPD	Control	CS	56
Subject_39_16S_day9	16S	Subject_39	M	BPD	Control	CS	9
Subject_39_16S_day17	16S	Subject_39	M	BPD	Control	CS	17
Subject_39_16S_day23	16S	Subject_39	M	BPD	Control	CS	23
Subject_39_16S_day32	16S	Subject_39	M	BPD	Control	CS	32
Subject_39_16S_day60	16S	Subject_39	M	BPD	Control	CS	60
Subject_39_16S_day65	16S	Subject_39	M	BPD	Control	CS	65
Subject_40_16S_day11	16S	Subject_40	M	BPD	Control	CS	11
Subject_40_16S_day15	16S	Subject_40	M	BPD	Control	CS	15
Subject_40_16S_day36	16S	Subject_40	M	BPD	Control	CS	36
Subject_40_16S_day44	16S	Subject_40	M	BPD	Control	CS	44
Subject_40_16S_day51	16S	Subject_40	M	BPD	Control	CS	51
Subject_41_16S_day13	16S	Subject_41	F	Non_BPD	DHA	CS	13
Subject_41_16S_day23	16S	Subject_41	F	Non_BPD	DHA	CS	23
Subject_41_16S_day46	16S	Subject_41	F	Non_BPD	DHA	CS	46
Subject_41_16S_day60	16S	Subject_41	F	Non_BPD	DHA	CS	60
Subject_42_16S_day13	16S	Subject_42	M	BPD	DHA	CS	13
Subject_42_16S_day24	16S	Subject_42	M	BPD	DHA	CS	24
Subject_42_16S_day32	16S	Subject_42	M	BPD	DHA	CS	32
Subject_43_16S_day9	16S	Subject_43	F	BPD	Control	Vaginal	9
Subject_43_16S_day17	16S	Subject_43	F	BPD	Control	Vaginal	17
Subject_44_16S_day11	16S	Subject_44	M	Non_BPD	DHA	CS	11
Subject_44_16S_day24	16S	Subject_44	M	Non_BPD	DHA	CS	24
Subject_44_16S_day45	16S	Subject_44	M	Non_BPD	DHA	CS	45
Subject_44_16S_day50	16S	Subject_44	M	Non_BPD	DHA	CS	50
Subject_45_16S_day20	16S	Subject_45	F	Non_BPD	Control	Vaginal	20
Subject_46_16S_day9	16S	Subject_46	F	Non_BPD	DHA	CS	9
Subject_46_16S_day15	16S	Subject_46	F	Non_BPD	DHA	CS	15
Subject_47_16S_day47	16S	Subject_47	M	Non_BPD	Control	CS	47
Subject_48_16S_day14	16S	Subject_48	M	BPD	DHA	CS	14
Subject_48_16S_day47	16S	Subject_48	M	BPD	DHA	CS	47
Subject_48_16S_day55	16S	Subject_48	M	BPD	DHA	CS	55
Subject_48_16S_day60	16S	Subject_48	M	BPD	DHA	CS	60
Subject_49_16S_day14	16S	Subject_49	M	BPD	Control	CS	14
Subject_49_16S_day21	16S	Subject_49	M	BPD	Control	CS	21
Subject_49_16S_day47	16S	Subject_49	M	BPD	Control	CS	47
Subject_49_16S_day55	16S	Subject_49	M	BPD	Control	CS	55
Subject_50_16S_day4	16S	Subject_50	M	Non_BPD	DHA	CS	4
Subject_50_16S_day15	16S	Subject_50	M	Non_BPD	DHA	CS	15
Subject_50_16S_day24	16S	Subject_50	M	Non_BPD	DHA	CS	24
Subject_50_16S_day30	16S	Subject_50	M	Non_BPD	DHA	CS	30
Subject_50_16S_day38	16S	Subject_50	M	Non_BPD	DHA	CS	38
Subject_50_16S_day52	16S	Subject_50	M	Non_BPD	DHA	CS	52
Subject_50_16S_day71	16S	Subject_50	M	Non_BPD	DHA	CS	71
