# Supplementary material for: Changes in the Composition of the Gut Microbiota and the Blood Transcriptome in Preterm Infants at Less than 29 Weeks Gestation Diagnosed with Bronchopulmonary Dysplasia
Source: mSystems. 2019 Oct 29;4(5):e00484-19. doi: 10.1128/mSystems.00484-19 (PMC6819732; doi:10.1128/mSystems.00484-19)
Supplement: TABLE S2 [file mSystems.00484-19-st002.xlsx]

## Sheet: Table S2
	BPD	DHA treatment
Gammaproteobacteria	0.974271	0.786975
Actinobacteria	0.541829	0.490592
Bacilli	0.734047	0.165364
Clostridia	0.927223	0.0882658
Negativicutes	0.39193	0.71827
Escherichia/Shigella	5.26556e-08	4.31717e-08
Bifidobacterium	0.682765	0.545381
Staphylococcus	0.682765	0.564944
Enterococcus	0.682765	0.970488
Lactobacillus	0.682765	0.564944
Klebsiella	0.00586686	0.564944
Streptococcus	0.682765	0.482544
Clostridium senso stricto	0.682765	0.545381
Enterobacter	0.682765	0.937297
Veillonella	0.682765	0.937297
Salmonella	0.0140575	0.465094
Corynebacterium	0.682765	0.545381
Propionibacterium	0.689084	0.564944
Chao1 Index	0.999897	0.846312
Shannon	0.999897	0.846312
CAG_1_Streptococcus	0.674096	0.923506
CAG_2_Lactobacillus	0.674096	0.923506
CAG_3_Staphylococcus	0.809509	0.923506
CAG_4_Lactobacillus	0.0964244	0.923506
CAG_5_Bifidobacterium	0.00394795	0.923506
CAG_6_Salmonella_Klebsiella_Enterobacteriaceae_unclassified	0.201513	0.923506
CAG_7_Escherichia.Shigella	5.26556e-08	4.31717e-08
CAG_8_Enterococcus	0.674096	0.923506
CAG_9_Veillonella	0.809509	0.923506
CAG_10_Bifidobacterium	0.809509	0.923506
CAG_11_Streptococcus	0.288922	0.923506
CAG_12_Veillonella	0.674096	0.923506
CAG_13_Clostridium senso stricto	0.682765	0.545381
CAG_14_Corynebacterium	0.959704	0.923506
CAG_15_Propionibacterium	0.674096	0.923506
CAG_16_Enterobacteriaceae_unclassified_Enterobacter	1.41892e-18	5.47159e-11
Values represent FDR corrected P values
Model ~ BPD:Week + Treatment:Week + (1 | SubjectID)
