# Supplementary material for: Changes in the Composition of the Gut Microbiota and the Blood Transcriptome in Preterm Infants at Less than 29 Weeks Gestation Diagnosed with Bronchopulmonary Dysplasia
Source: mSystems. 2019 Oct 29;4(5):e00484-19. doi: 10.1128/mSystems.00484-19 (PMC6819732; doi:10.1128/mSystems.00484-19)
Supplement: TABLE S3 [file mSystems.00484-19-st003.xlsx]

## Sheet: Table S3
	Genes differentially expressed at time of BPD diagnosis compared to baseline									Genes differentially expressed in BPD infants (at the time of BPD diagnosis)										InnateDB over-represented pathways and GO terms among genes differentially expressed in BPD infants
Ensembl ID	logFC	logCPM	LR	PValue	FDR	Gene name			Ensembl ID	logFC	logCPM	LR	PValue	FDR	Gene name					Name	Source	Uploaded gene count	Genes in InnateDB for this entity	Pathway p-value	Pathway p-value (corrected)	Direction
ENSG00000130600	7.35091	3.54926	281.109	4.3053e-63	7.10503e-59	H19			ENSG00000007541	0.893364	3.31705	31.8064	1.70329e-08	0.000118592	PIGQ					porphyrin-containing compound biosynthetic process - GO:0006779	Gene Ontology	6	12	3.7663e-08	4.15046e-05	Up regulated in BPD
ENSG00000124440	5.71479	6.84042	130.671	2.92286e-30	2.4118e-26	HIF3A			ENSG00000112212	1.71348	3.54951	31.9916	1.5484e-08	0.000118592	TSPO2					cytosol - GO:0005829	Gene Ontology	89	2642	2.63657e-08	5.81101e-05	Up regulated in BPD
ENSG00000176171	3.40848	5.56121	123.751	9.54917e-29	5.253e-25	BNIP3			ENSG00000135776	0.8729	6.99934	29.7912	4.81164e-08	0.000198632	ABCB10					Metabolism of porphyrins	REACTOME	6	17	1.04269e-06	0.000191159	Up regulated in BPD
ENSG00000211896	-7.15286	3.70895	101.67	6.55874e-24	2.70597e-20	IGHG1			ENSG00000187902	1.08721	4.58916	29.4609	5.70577e-08	0.000198632	SHISA7					erythrocyte development - GO:0048821	Gene Ontology	6	17	4.6545e-07	0.00020517	Up regulated in BPD
ENSG00000211592	-2.5862	6.29511	99.0413	2.47293e-23	8.16214e-20	IGKC			ENSG00000121486	0.793117	5.21197	27.9481	1.24615e-07	0.000200183	TRMT1L					Detoxification of Reactive Oxygen Species	REACTOME	7	25	7.54469e-07	0.000207479	Up regulated in BPD
ENSG00000211895	-7.34672	5.67018	89.2531	3.47401e-21	9.55526e-18	IGHA1			ENSG00000183597	0.941346	6.9954	27.9321	1.2565e-07	0.000200183	TANGO2					protoporphyrinogen IX biosynthetic process - GO:0006782	Gene Ontology	5	9	2.83747e-07	0.00020846	Up regulated in BPD
ENSG00000211893	-4.81633	1.81407	88.9148	4.12192e-21	9.71773e-18	IGHG2			ENSG00000198692	0.993619	9.40459	27.8754	1.29382e-07	0.000200183	EIF1AY					cortical cytoskeleton - GO:0030863	Gene Ontology	7	26	4.03886e-07	0.000222541	Up regulated in BPD
ENSG00000100234	3.14263	3.63939	84.9867	3.0038e-20	6.19647e-17	TIMP3			ENSG00000090013	1.04411	10.2474	28.5605	9.08155e-08	0.000200183	BLVRB					Heme biosynthesis	REACTOME	5	11	1.99894e-06	0.000274854	Up regulated in BPD
ENSG00000132465	-3.14347	3.39578	80.7565	2.55312e-19	4.68156e-16	JCHAIN			ENSG00000206177	1.16674	9.60898	27.939	1.25198e-07	0.000200183	HBM					Nef Mediated CD4 Down-regulation	REACTOME	5	9	5.65105e-07	0.000310808	Up regulated in BPD
ENSG00000100721	-2.13505	4.54981	79.518	4.77852e-19	7.88599e-16	AL139020.1			ENSG00000283633	-1.52436	2.58827	27.5732	1.51262e-07	0.000210632	AP000547.3					porphyrin-containing compound metabolic process - GO:0006778	Gene Ontology	6	19	9.88119e-07	0.000362969	Up regulated in BPD
ENSG00000163534	-2.05203	4.57984	76.3654	2.35748e-18	3.53687e-15	FCRL1			ENSG00000140416	0.959803	5.37989	26.9373	2.10161e-07	0.000266045	TPM1					Hemoglobins chaperone	PID BIOCARTA	5	12	3.3658e-06	0.000370238	Up regulated in BPD
ENSG00000156738	-2.2337	6.84058	74.1722	7.15927e-18	9.84579e-15	MS4A1			ENSG00000138629	0.826406	6.19465	25.9921	3.42818e-07	0.000367211	UBL7					heme biosynthetic process - GO:0006783	Gene Ontology	6	21	1.91374e-06	0.000468653	Up regulated in BPD
ENSG00000223865	-1.93808	5.9268	71.5437	2.71182e-17	3.33193e-14	HLA-DPB1			ENSG00000158828	0.934776	6.00493	25.9938	3.42519e-07	0.000367211	PINK1					hemoglobin complex - GO:0005833	Gene Ontology	5	12	1.70153e-06	0.000468771	Up regulated in BPD
ENSG00000206178	2.88196	3.15523	71.4177	2.89072e-17	3.33193e-14	HBZP1			ENSG00000197993	1.04834	5.38132	25.7886	3.80936e-07	0.000378895	KEL					membrane - GO:0016020	Gene Ontology	96	3199	1.57346e-06	0.000495417	Up regulated in BPD
ENSG00000182795	2.34335	4.86226	71.3258	3.02848e-17	3.33193e-14	C1orf116			ENSG00000141562	0.89733	6.94388	25.2949	4.92009e-07	0.000432759	NARF					Nef Mediated CD8 Down-regulation	REACTOME	4	7	7.44647e-06	0.00058508	Up regulated in BPD
ENSG00000214548	2.68144	4.10921	69.7059	6.88387e-17	7.10028e-14	MEG3			ENSG00000158555	1.03724	4.61523	25.2745	4.97246e-07	0.000432759	GDPD5					Porphyrin metabolism	INOH	4	7	7.44647e-06	0.00058508	Up regulated in BPD
ENSG00000239951	-2.96955	2.11446	68.9629	1.00335e-16	9.74016e-14	IGKV3-20			ENSG00000075218	1.20168	2.18198	24.8309	6.25853e-07	0.000512647	GTSE1					spectrin-associated cytoskeleton - GO:0014731	Gene Ontology	4	7	4.27205e-06	0.000855963	Up regulated in BPD
ENSG00000269404	-1.94985	2.99347	67.8997	1.72023e-16	1.57716e-13	SPIB			ENSG00000204613	1.05759	6.5494	24.1398	8.95911e-07	0.000663745	TRIM10					neutral amino acid transport - GO:0015804	Gene Ontology	5	14	4.16832e-06	0.000918699	Up regulated in BPD
ENSG00000147324	-1.53447	4.28256	66.6179	3.29574e-16	2.86261e-13	MFHAS1			ENSG00000187244	1.45794	3.96554	24.1189	9.05649e-07	0.000663745	BCAM					HIV Infection	REACTOME	16	209	1.34898e-05	0.000927421	Up regulated in BPD
ENSG00000199753	-2.02491	3.61375	66.5061	3.48821e-16	2.8783e-13	SNORD104			ENSG00000006125	0.846722	8.32082	23.4569	1.27747e-06	0.00080858	AP2B1					amino acid transport - GO:0006865	Gene Ontology	7	38	6.36946e-06	0.00116986	Up regulated in BPD
ENSG00000196735	-2.15068	3.955	66.1629	4.15146e-16	3.26245e-13	HLA-DQA1			ENSG00000102145	0.97223	6.09791	23.5837	1.19599e-06	0.00080858	GATA1					Amino acid transport across the plasma membrane	REACTOME	6	30	3.94198e-05	0.00240899	Up regulated in BPD
ENSG00000131981	-1.90678	6.26961	65.9001	4.74376e-16	3.55847e-13	LGALS3			ENSG00000160298	1.07096	3.52928	23.5113	1.2418e-06	0.00080858	C21orf58					mRNA 3'-UTR binding - GO:0003730	Gene Ontology	6	30	1.81258e-05	0.00307302	Up regulated in BPD
ENSG00000164442	1.79856	7.46885	65.7743	5.05637e-16	3.62806e-13	CITED2			ENSG00000011028	0.978868	5.88232	22.7857	1.81109e-06	0.0010965	MRC2					Nef-mediates down modulation of cell surface receptors by recruiting them to clathrin adapters	REACTOME	5	20	5.70916e-05	0.00314004	Up regulated in BPD
ENSG00000189056	2.82409	4.19115	65.2773	6.50664e-16	4.3502e-13	RELN			ENSG00000068354	0.719957	5.14207	22.2648	2.37518e-06	0.00122498	TBC1D25					Host Interactions of HIV factors	REACTOME	11	121	6.67104e-05	0.00333552	Up regulated in BPD
ENSG00000153064	-1.69209	5.29564	65.2522	6.59001e-16	4.3502e-13	BANK1			ENSG00000123405	0.877754	9.03749	22.3001	2.33192e-06	0.00122498	NFE2					Beta2 integrin cell surface interactions	PID NCI	2	29	0.000242456	0.00339438	Down in BPD
ENSG00000115590	1.9301	5.23135	64.7717	8.4097e-16	5.33789e-13	IL1R2			ENSG00000164068	0.949015	7.01643	22.3969	2.21734e-06	0.00122498	RNF123					T cell receptor signaling pathway	PID BIOCARTA	2	54	0.000845726	0.00394672	Down in BPD
ENSG00000111339	1.86246	3.31086	64.3114	1.06228e-15	6.49286e-13	ART4			ENSG00000106327	0.973637	5.63337	22.2779	2.35909e-06	0.00122498	TFR2					ATP metabolic process - GO:0046034	Gene Ontology	5	21	3.79728e-05	0.00492307	Up regulated in BPD
ENSG00000186594	1.81471	4.97968	63.8309	1.35571e-15	7.99046e-13	MIR22HG			ENSG00000230457	0.929807	2.52275	21.8641	2.92662e-06	0.00144539	PA2G4P4					hydrogen peroxide catabolic process - GO:0042744	Gene Ontology	5	21	3.79728e-05	0.00492307	Up regulated in BPD
ENSG00000211677	-2.19199	3.64294	63.3379	1.74124e-15	9.66729e-13	IGLC2			ENSG00000205639	0.934754	6.16723	21.745	3.11395e-06	0.00144539	MFSD2B					Leishmaniasis	KEGG	2	71	0.00145829	0.00510401	Down in BPD
ENSG00000241351	-3.35746	1.95437	63.3197	1.75737e-15	9.66729e-13	IGKV3-11			ENSG00000162543	1.38473	2.8023	21.7543	3.09896e-06	0.00144539	UBXN10					small molecule metabolic process - GO:0044281	Gene Ontology	49	1421	3.4603e-05	0.0054475	Up regulated in BPD
ENSG00000117322	-1.80833	2.94717	62.9471	2.12329e-15	1.13034e-12	CR2			ENSG00000131174	0.636038	4.86015	21.2865	3.95508e-06	0.0017766	COX7B					neutral amino acid transmembrane transporter activity - GO:0015175	Gene Ontology	4	11	3.79194e-05	0.00557163	Up regulated in BPD
ENSG00000128218	-2.37118	2.45758	62.0713	3.31243e-15	1.70828e-12	VPREB3			ENSG00000143774	0.849816	9.56414	21.1759	4.18994e-06	0.00182328	GUK1					MHC class II antigen presentation	REACTOME	10	111	0.00015456	0.00566718	Up regulated in BPD
ENSG00000165507	2.19955	2.60069	61.9824	3.46548e-15	1.73305e-12	DEPP1			ENSG00000111726	1.07687	6.19761	21.0329	4.51476e-06	0.00190509	CMAS					Staphylococcus aureus infection	KEGG	2	53	0.000814742	0.00570319	Down in BPD
ENSG00000211897	-4.7673	2.09057	61.7093	3.9809e-15	1.93226e-12	IGHG3			ENSG00000214517	1.22206	5.46135	20.8754	4.9015e-06	0.00200745	PPME1					Assembly Of The HIV Virion	REACTOME	4	13	0.00013713	0.00580167	Up regulated in BPD
ENSG00000158850	1.81108	6.74702	61.5124	4.39975e-15	2.07454e-12	B4GALT3			ENSG00000201999	1.27365	6.8604	20.7932	5.11636e-06	0.00203558	RNA5SP428					Retrograde neurotrophin signalling	REACTOME	4	13	0.00013713	0.00580167	Up regulated in BPD
ENSG00000165006	2.01385	8.61959	61.2663	4.98548e-15	2.27137e-12	UBAP1			ENSG00000090674	0.881126	5.85477	20.6792	5.43017e-06	0.00210042	MCOLN1					PCP/CE pathway	REACTOME	9	90	0.000149107	0.00585776	Up regulated in BPD
ENSG00000184226	-1.62806	4.18307	61.2245	5.09245e-15	2.27137e-12	PCDH9			ENSG00000197324	0.732359	8.83988	20.5897	5.69018e-06	0.00214151	LRP10					viral process - GO:0016032	Gene Ontology	25	545	4.78805e-05	0.0058627	Up regulated in BPD
ENSG00000221539	-2.40356	2.6361	60.8148	6.27058e-15	2.72325e-12	SNORD99			ENSG00000167103	1.60104	0.978841	20.4202	6.21715e-06	0.00227826	PIP5KL1					EGFR downregulation	REACTOME	5	25	0.000178933	0.00615081	Up regulated in BPD
ENSG00000179344	-2.28429	3.39753	60.7449	6.49709e-15	2.74927e-12	HLA-DQB1			ENSG00000113811	0.92577	6.58495	20.3549	6.4328e-06	0.00229684	SELENOK					mitochondrion - GO:0005739	Gene Ontology	48	1411	5.86702e-05	0.00615758	Up regulated in BPD
ENSG00000099822	2.2807	1.3259	60.2094	8.52849e-15	3.51864e-12	HCN2			ENSG00000160216	0.700926	6.24735	20.2296	6.86827e-06	0.00239102	AGPAT3					removal of superoxide radicals - GO:0019430	Gene Ontology	4	12	5.60284e-05	0.00617433	Up regulated in BPD
ENSG00000072182	3.13808	0.907614	59.9607	9.67685e-15	3.89505e-12	ASIC4			ENSG00000177830	0.833622	4.76852	20.0524	7.53483e-06	0.00255908	CHID1					viral protein processing - GO:0019082	Gene Ontology	4	12	5.60284e-05	0.00617433	Up regulated in BPD
ENSG00000173727	2.03016	3.17205	59.8851	1.0056e-14	3.95127e-12	AP000769.1			ENSG00000204287	-0.617402	7.7621	19.9072	8.12948e-06	0.00269531	HLA-DRA					hemoglobin metabolic process - GO:0020027	Gene Ontology	3	5	6.59392e-05	0.00631869	Up regulated in BPD
ENSG00000106366	2.41635	2.12774	59.1818	1.43757e-14	5.51727e-12	SERPINE1			ENSG00000104973	0.914872	8.07556	19.8391	8.42422e-06	0.00272808	MED25					tetrapyrrole biosynthetic process - GO:0033014	Gene Ontology	3	5	6.59392e-05	0.00631869	Up regulated in BPD
ENSG00000168556	1.55139	4.11275	57.5812	3.24318e-14	1.21641e-11	ING2			ENSG00000169877	1.05496	8.89432	19.7403	8.87095e-06	0.00274692	AHSP					Uptake and function of anthrax toxins	REACTOME	3	6	0.000197547	0.00639123	Up regulated in BPD
ENSG00000160789	1.99068	5.38519	57.3868	3.58008e-14	1.31293e-11	LMNA			ENSG00000189056	1.64728	2.30919	19.739	8.87695e-06	0.00274692	RELN					The role of Nef in HIV-1 replication and disease pathogenesis	REACTOME	5	26	0.00021762	0.0066495	Up regulated in BPD
ENSG00000179604	1.71084	3.63268	56.9234	4.53128e-14	1.62565e-11	CDC42EP4			ENSG00000197982	0.68525	2.41675	19.6862	9.12588e-06	0.00276256	C1orf122					virion assembly - GO:0019068	Gene Ontology	4	13	7.97201e-05	0.00732097	Up regulated in BPD
ENSG00000238531	-2.46284	3.29557	56.8468	4.71111e-14	1.64811e-11	SNORD105B			ENSG00000099968	0.747442	6.85392	19.5398	9.85236e-06	0.00279988	BCL2L13					WNT5A-dependent internalization of FZD4	REACTOME	4	15	0.000252919	0.00732135	Up regulated in BPD
ENSG00000007944	2.37365	7.05701	56.8127	4.79363e-14	1.64811e-11	MYLIP			ENSG00000269982	0.799957	2.8155	19.55	9.80004e-06	0.00279988	AC018809.2					Porphyrin and chlorophyll metabolism	KEGG	6	42	0.000279759	0.00769338	Up regulated in BPD
ENSG00000211899	-2.07394	8.01928	56.7022	5.07058e-14	1.70775e-11	IGHM			ENSG00000201413	1.14546	7.14507	19.5405	9.84909e-06	0.00279988	RNA5SP141					Adaptive Immune System	REACTOME	27	604	0.000306898	0.0080378	Up regulated in BPD
ENSG00000274180	1.72891	7.40079	56.4841	5.66555e-14	1.86997e-11	NATD1			ENSG00000166947	1.00688	8.64798	19.4992	1.0064e-05	0.00280281	EPB42					extracellular vesicular exosome - GO:0070062	Gene Ontology	72	2456	9.91617e-05	0.0087421	Up regulated in BPD
ENSG00000179094	1.79199	5.34639	56.1268	6.79462e-14	2.19866e-11	AC129492.1			ENSG00000205413	0.942104	8.78404	19.4454	1.03515e-05	0.00282636	SAMD9					response to reactive oxygen species - GO:0000302	Gene Ontology	4	14	0.000109941	0.0093196	Up regulated in BPD
ENSG00000130734	1.57783	3.85548	55.8947	7.64588e-14	2.42654e-11	ATG4D			ENSG00000166171	0.830781	4.51973	19.3867	1.06748e-05	0.00285858	DPCD					Huntington's disease	KEGG	13	198	0.000405552	0.0101388	Up regulated in BPD
ENSG00000040633	1.71318	5.33627	55.8401	7.86101e-14	2.44774e-11	PHF23			ENSG00000167815	0.961732	8.32878	19.2757	1.13137e-05	0.00291747	PRDX2					regulation of defense response to virus by virus - GO:0050690	Gene Ontology	5	27	0.000137186	0.0111984	Up regulated in BPD
ENSG00000226252	2.16631	2.70205	55.3979	9.84407e-14	3.00846e-11	AL135960.1			ENSG00000199839	1.1235	1.52398	19.2914	1.12209e-05	0.00291747	RNA5SP150					oxygen transporter activity - GO:0005344	Gene Ontology	4	15	0.000147681	0.0116246	Up regulated in BPD
ENSG00000105369	-1.8694	6.03819	53.0074	3.3229e-13	9.97052e-11	CD79A			ENSG00000196890	1.09637	3.90526	19.1318	1.21994e-05	0.00308868	HIST3H2BB					Class I MHC mediated antigen processing & presentation	REACTOME	15	256	0.000499235	0.0119382	Up regulated in BPD
ENSG00000143367	1.85008	2.37086	52.8865	3.53391e-13	1.04143e-10	TUFT1			ENSG00000173992	0.8037	5.78513	19.0752	1.25665e-05	0.00312479	CCS					phospholipid biosynthetic process - GO:0008654	Gene Ontology	5	28	0.000164427	0.0124965	Up regulated in BPD
ENSG00000102287	3.40862	3.47562	52.6428	4.00074e-13	1.15832e-10	GABRE			ENSG00000100226	0.633173	6.77062	18.8877	1.38647e-05	0.00325535	GTPBP1					Systemic lupus erythematosus	KEGG	2	126	0.00451667	0.0126467	Down in BPD
ENSG00000144366	2.99368	3.98178	52.4037	4.51877e-13	1.28575e-10	GULP1			ENSG00000204463	0.682477	8.54281	18.8655	1.40267e-05	0.00325535	BAG6					Phagosome	KEGG	2	152	0.00651103	0.0130221	Down in BPD
ENSG00000252213	-1.80255	3.46182	51.491	7.19264e-13	2.01187e-10	SNORA74D			ENSG00000004939	1.05559	12.4492	18.8743	1.39619e-05	0.00325535	SLC4A1					Cell adhesion molecules (CAMs)	KEGG	2	144	0.00586107	0.0136758	Down in BPD
ENSG00000012124	-2.12491	4.87171	51.431	7.41576e-13	2.03971e-10	CD22			ENSG00000123485	1.16402	2.42999	18.9334	1.35364e-05	0.00325535	HJURP					L1CAM interactions	REACTOME	9	109	0.000629173	0.0144185	Up regulated in BPD
ENSG00000112425	1.85029	4.44457	51.3894	7.57447e-13	2.0492e-10	EPM2A			ENSG00000112077	1.13824	4.87223	18.7793	1.46753e-05	0.00335006	RHAG					Biological oxidations	REACTOME	2	172	0.00827428	0.01448	Down in BPD
ENSG00000196092	-2.08871	5.06707	51.1754	8.44685e-13	2.24836e-10	PAX5			ENSG00000164398	0.994094	5.46283	18.7173	1.51601e-05	0.00340491	ACSL6					Cellular responses to stress	REACTOME	14	240	0.000801023	0.0146854	Up regulated in BPD
ENSG00000162654	-1.60131	4.01262	50.5858	1.14065e-12	2.98796e-10	GBP4			ENSG00000142453	0.855876	6.14401	18.6419	1.57713e-05	0.00346718	CARM1					Erythrocytes take up carbon dioxide and release oxygen	REACTOME	3	9	0.000790174	0.0149861	Up regulated in BPD
ENSG00000158481	-2.24104	3.23138	50.3408	1.29231e-12	3.33235e-10	CD1C			ENSG00000283907	0.93448	1.19541	18.6222	1.59354e-05	0.00346718	AD000090.1					Erythrocytes take up oxygen and release carbon dioxide	REACTOME	3	9	0.000790174	0.0149861	Up regulated in BPD
ENSG00000147174	2.03808	4.8032	49.9594	1.5696e-12	3.98511e-10	GCNA			ENSG00000198959	0.885916	6.66777	18.5851	1.62489e-05	0.00348102	TGM2					O2/CO2 exchange in erythrocytes	REACTOME	3	9	0.000790174	0.0149861	Up regulated in BPD
ENSG00000137101	-1.88737	2.75782	49.8788	1.6354e-12	4.08924e-10	CD72			ENSG00000124380	0.64219	4.41221	18.456	1.73874e-05	0.00364452	SNRNP27					cellular iron ion homeostasis - GO:0006879	Gene Ontology	7	64	0.000205447	0.0150935	Up regulated in BPD
ENSG00000197385	-2.54883	1.4045	49.7786	1.72109e-12	4.23927e-10	ZNF860			ENSG00000196547	0.781581	7.31204	18.4398	1.75356e-05	0.00364452	MAN2A2					negative regulation of potassium ion transmembrane transport - GO:1901380	Gene Ontology	3	7	0.00022433	0.0159492	Up regulated in BPD
ENSG00000186162	1.69303	3.60405	49.5671	1.917e-12	4.65238e-10	CIDECP1			ENSG00000155506	0.686982	9.07002	18.2538	1.93344e-05	0.00372515	LARP1					Vif-mediated degradation of APOBEC3G	REACTOME	6	52	0.000905247	0.0160608	Up regulated in BPD
ENSG00000204315	2.53805	2.36549	48.9531	2.62156e-12	6.27009e-10	FKBPL			ENSG00000099785	0.789169	6.82648	18.2307	1.95704e-05	0.00372515	MARCH2					Regulation of ornithine decarboxylase (ODC)	REACTOME	6	50	0.000732708	0.0161196	Up regulated in BPD
ENSG00000200913	-1.97854	4.6998	48.8198	2.8059e-12	6.61512e-10	SNORD46			ENSG00000135924	0.835341	7.33313	18.3461	1.84191e-05	0.00372515	DNAJB2					Antigen processing: Ubiquitination & Proteasome degradation	REACTOME	13	212	0.00077439	0.0163813	Up regulated in BPD
ENSG00000104921	-1.94023	3.2521	48.4221	3.43673e-12	7.98823e-10	FCER2			ENSG00000168159	0.843419	5.86293	18.2423	1.94513e-05	0.00372515	RNF187					Metabolism of nucleotides	REACTOME	7	72	0.00096721	0.0166239	Up regulated in BPD
ENSG00000108309	1.94895	9.33094	48.3496	3.56625e-12	8.17414e-10	RUNDC3A			ENSG00000085831	0.971057	2.51063	18.2088	1.97961e-05	0.00372515	TTC39A					oxygen transport - GO:0015671	Gene Ontology	4	17	0.000249871	0.0166883	Up regulated in BPD
ENSG00000128272	1.72725	8.1959	48.2626	3.72796e-12	8.42775e-10	ATF4			ENSG00000201861	1.08208	6.85809	18.2609	1.92623e-05	0.00372515	RNA5SP298					ubiquitin-protein transferase activity - GO:0004842	Gene Ontology	15	275	0.000261998	0.0169836	Up regulated in BPD
ENSG00000065923	-1.2909	3.46951	47.8036	4.71125e-12	1.05067e-09	SLC9A7			ENSG00000260005	1.14461	2.41263	18.3146	1.87264e-05	0.00372515	AC027601.1					mitochondrial intermembrane space - GO:0005758	Gene Ontology	7	66	0.000249349	0.0171739	Up regulated in BPD
ENSG00000116717	1.65656	7.08482	47.4216	5.7247e-12	1.25966e-09	GADD45A			ENSG00000105701	0.912813	11.8469	18.1761	2.01388e-05	0.00373911	FKBP8					DNA damage response, signal transduction by p53 class mediator resulting in cell cycle arrest - GO:0006977	Gene Ontology	7	67	0.000273968	0.0172522	Up regulated in BPD
ENSG00000140022	1.661	5.01358	47.1323	6.63519e-12	1.4408e-09	STON2			ENSG00000155876	0.595352	4.22181	18.0774	2.12103e-05	0.00379565	RRAGA					beta-catenin independent WNT signaling	REACTOME	10	143	0.00116778	0.0183508	Up regulated in BPD
ENSG00000127838	2.14533	7.51651	46.9655	7.22492e-12	1.54848e-09	PNKD			ENSG00000105939	0.605273	8.16334	17.9811	2.23105e-05	0.00379565	ZC3HAV1					Metabolism	REACTOME	51	1535	0.00113656	0.0183856	Up regulated in BPD
ENSG00000087074	1.57094	7.92788	46.2466	1.0427e-11	2.20611e-09	PPP1R15A			ENSG00000142784	0.726259	7.64554	17.9848	2.22676e-05	0.00379565	WDTC1					Purine catabolism	REACTOME	3	10	0.00111064	0.0185107	Up regulated in BPD
ENSG00000132185	-1.69763	2.65872	46.063	1.14511e-11	2.39212e-09	FCRLA			ENSG00000025800	0.732801	7.01234	17.9776	2.23514e-05	0.00379565	KPNA6					protein binding - GO:0005515	Gene Ontology	215	9632	0.000361453	0.0189677	Up regulated in BPD
ENSG00000079263	-1.59595	4.44917	45.901	1.24381e-11	2.56583e-09	SP140			ENSG00000105393	0.766464	5.05735	18.116	2.07845e-05	0.00379565	BABAM1					antigen processing and presentation of exogenous peptide antigen via MHC class II - GO:0019886	Gene Ontology	8	90	0.000312227	0.0191153	Up regulated in BPD
ENSG00000181218	2.12923	3.94514	45.8	1.30965e-11	2.66829e-09	HIST3H2A			ENSG00000088992	0.809518	7.1331	17.9944	2.21556e-05	0.00379565	TESC					N-acylneuraminate cytidylyltransferase activity - GO:0008781	Gene Ontology	2	2	0.000359347	0.0193171	Up regulated in BPD
ENSG00000211943	-2.45487	1.69177	45.4726	1.54793e-11	3.11529e-09	IGHV3-15			ENSG00000165678	0.877236	7.41374	18.0182	2.18808e-05	0.00379565	GHITM					basophil differentiation - GO:0030221	Gene Ontology	2	2	0.000359347	0.0193171	Up regulated in BPD
ENSG00000204287	-1.6052	6.94198	45.1535	1.8218e-11	3.62232e-09	HLA-DRA			ENSG00000258629	0.929209	1.61799	17.9501	2.26772e-05	0.00379628	AL391261.1					cellular response to amino acid starvation - GO:0034198	Gene Ontology	2	2	0.000359347	0.0193171	Up regulated in BPD
ENSG00000167996	1.66545	11.696	44.8702	2.10533e-11	4.13623e-09	FTH1			ENSG00000187997	1.12222	4.18924	17.9315	2.29004e-05	0.00379628	C17orf99					megakaryocyte differentiation - GO:0030219	Gene Ontology	3	8	0.000353879	0.020525	Up regulated in BPD
ENSG00000137460	1.75719	6.91245	44.7149	2.27916e-11	4.42505e-09	FHDC1			ENSG00000076984	0.667189	5.98286	17.9017	2.32609e-05	0.00381068	MAP2K7					regulation of protein complex assembly - GO:0043254	Gene Ontology	3	8	0.000353879	0.020525	Up regulated in BPD
ENSG00000211945	-3.00721	1.81266	44.4617	2.59385e-11	4.97747e-09	IGHV1-18			ENSG00000200741	1.14539	6.08907	17.7404	2.53185e-05	0.00409954	RNA5SP161					Membrane binding and targetting of GAG proteins	REACTOME	3	11	0.00150256	0.0223354	Up regulated in BPD
ENSG00000116191	-1.3719	5.2428	43.8965	3.46213e-11	6.56731e-09	RALGPS2			ENSG00000138381	0.798061	5.28428	17.6755	2.6198e-05	0.00419319	ASNSD1					Synthesis And Processing Of GAG, GAGPOL Polyproteins	REACTOME	3	11	0.00150256	0.0223354	Up regulated in BPD
ENSG00000152492	-1.14435	4.00045	43.0005	5.47269e-11	1.02632e-08	CCDC50			ENSG00000166169	0.829833	6.24403	17.6495	2.6559e-05	0.00420266	POLL					regulation of cellular amino acid metabolic process - GO:0006521	Gene Ontology	6	52	0.000437467	0.0224227	Up regulated in BPD
ENSG00000231389	-1.96086	5.67279	42.944	5.633e-11	1.03096e-08	HLA-DPA1			ENSG00000158578	0.919924	13.765	17.5783	2.75723e-05	0.00431398	ALAS2					Transmembrane transport of small molecules	REACTOME	25	606	0.00163154	0.0236144	Up regulated in BPD
ENSG00000154328	2.37462	4.39696	42.9423	5.63777e-11	1.03096e-08	NEIL2			ENSG00000272351	1.03632	6.40562	17.5493	2.79955e-05	0.00433152	RNA5SP506					negative regulation of epidermal growth factor receptor signaling pathway - GO:0042059	Gene Ontology	5	35	0.00048711	0.0238576	Up regulated in BPD
ENSG00000212283	-1.67421	8.15085	42.926	5.68489e-11	1.03096e-08	SNORD89			ENSG00000101052	0.913412	4.78895	17.5003	2.87257e-05	0.00439567	IFT52					protein targeting to plasma membrane - GO:0072661	Gene Ontology	4	20	0.000486276	0.024358	Up regulated in BPD
ENSG00000177409	-1.33509	5.79492	42.7151	6.33203e-11	1.13584e-08	SAMD9L			ENSG00000166086	-0.875154	2.19659	17.3585	3.09509e-05	0.00439787	JAM3					C5L2 anaphylatoxin chemotactic receptor binding - GO:0031715	Gene Ontology	1	1	0.000896388	0.0247147	Down in BPD
ENSG00000247092	2.04085	2.53326	42.1303	8.53893e-11	1.51525e-08	SNHG10			ENSG00000213625	0.689818	5.58235	17.3875	3.04825e-05	0.00439787	LEPROT					cholestanetriol 26-monooxygenase activity - GO:0047749	Gene Ontology	1	1	0.000896388	0.0247147	Down in BPD
ENSG00000117394	1.62002	8.79997	42.0272	9.00143e-11	1.58033e-08	SLC2A1			ENSG00000158195	0.824202	10.3921	17.4495	2.95037e-05	0.00439787	WASF2					cholesterol 26-hydroxylase activity - GO:0031073	Gene Ontology	1	1	0.000896388	0.0247147	Down in BPD
ENSG00000140795	3.0202	0.893272	41.3188	1.29322e-10	2.24653e-08	MYLK3			ENSG00000133488	0.870001	3.31304	17.3866	3.04972e-05	0.00439787	SEC14L4					gamma-glutamyl carboxylase activity - GO:0008488	Gene Ontology	1	1	0.000896388	0.0247147	Down in BPD
ENSG00000198435	3.25062	2.05979	41.2107	1.36671e-10	2.34947e-08	NRARP			ENSG00000222806	1.07468	5.81473	17.4622	2.93076e-05	0.00439787	RNA5SP225					peptidyl-proline hydroxylation to 3-hydroxy-L-proline - GO:0018400	Gene Ontology	1	1	0.000896388	0.0247147	Down in BPD
ENSG00000007312	-1.89039	4.46917	41.1308	1.42375e-10	2.42229e-08	CD79B			ENSG00000200687	1.09207	4.30134	17.3709	3.07506e-05	0.00439787	RNA5SP335					positive regulation of activation of membrane attack complex - GO:0001970	Gene Ontology	1	1	0.000896388	0.0247147	Down in BPD
ENSG00000137441	-1.75478	1.98101	40.7407	1.73829e-10	2.92725e-08	FGFBP2			ENSG00000233891	1.5674	4.31118	17.4215	2.99426e-05	0.00439787	AC007179.2					regulation of actin cytoskeleton organization by cell-cell adhesion - GO:0090138	Gene Ontology	1	1	0.000896388	0.0247147	Down in BPD
ENSG00000145423	-1.97172	2.75478	40.6043	1.86392e-10	3.1071e-08	SFRP2			ENSG00000167986	0.742265	7.40677	17.3204	3.15772e-05	0.00440342	DDB1					nucleoside triphosphate biosynthetic process - GO:0009142	Gene Ontology	3	9	0.000523357	0.0250756	Up regulated in BPD
ENSG00000144645	-1.94426	3.03657	40.493	1.97318e-10	3.25634e-08	OSBPL10			ENSG00000130165	0.807275	6.50751	17.3177	3.16224e-05	0.00440342	ELOF1					Antigen processing-Cross presentation	REACTOME	7	80	0.00180024	0.025388	Up regulated in BPD
ENSG00000171502	2.25727	3.93522	40.3836	2.08684e-10	3.40982e-08	COL24A1			ENSG00000225840	0.870781	7.23222	17.2921	3.20513e-05	0.00441895	AC010970.1					Recycling pathway of L1	REACTOME	5	41	0.00189935	0.0261161	Up regulated in BPD
ENSG00000130222	2.67261	1.40839	40.1304	2.37559e-10	3.84356e-08	GADD45G			ENSG00000130830	0.851598	10.9958	17.2262	3.3182e-05	0.00452999	MPP1					Budding and maturation of HIV virion	REACTOME	4	25	0.00197407	0.0264814	Up regulated in BPD
ENSG00000138449	1.3366	7.3621	39.7305	2.91544e-10	4.64249e-08	SLC40A1			ENSG00000070182	0.918947	9.7038	17.1797	3.40042e-05	0.00459717	SPTB					exopeptidase activity - GO:0008238	Gene Ontology	1	3	0.0026869	0.0288095	Down in BPD
ENSG00000166793	1.50426	5.01826	39.7236	2.92564e-10	4.64249e-08	YPEL4			ENSG00000200275	0.949631	4.77272	17.1512	3.45185e-05	0.00460606	RNA5SP199					macromolecular complex - GO:0032991	Gene Ontology	1	3	0.0026869	0.0288095	Down in BPD
ENSG00000211898	-1.82607	5.34791	39.6929	2.97203e-10	4.67117e-08	IGHD			ENSG00000281383	4.28424	6.41055	17.1395	3.47315e-05	0.00460606	FP671120.4					peptide antigen assembly with MHC class II protein complex - GO:0002503	Gene Ontology	1	3	0.0026869	0.0288095	Down in BPD
ENSG00000140479	2.33151	3.0079	39.2491	3.73034e-10	5.80771e-08	PCSK6			ENSG00000143222	0.55001	4.52751	17.0112	3.71597e-05	0.00488159	UFC1					regulation of neutrophil chemotaxis - GO:0090022	Gene Ontology	1	3	0.0026869	0.0288095	Down in BPD
ENSG00000134061	-1.94887	3.92348	39.2167	3.79289e-10	5.84992e-08	CD180			ENSG00000159352	0.67955	5.84986	16.9861	3.76537e-05	0.00490026	PSMD4					regulation of triglyceride biosynthetic process - GO:0010866	Gene Ontology	1	3	0.0026869	0.0288095	Down in BPD
ENSG00000166091	2.12343	2.53865	39.0584	4.11316e-10	6.28513e-08	CMTM5			ENSG00000125730	-1.0927	1.31959	16.9449	3.84816e-05	0.00491685	C3					vitamin D3 25-hydroxylase activity - GO:0030343	Gene Ontology	1	3	0.0026869	0.0288095	Down in BPD
ENSG00000160570	1.16502	5.9264	39.0267	4.18048e-10	6.3294e-08	DEDD2			ENSG00000175931	1.00051	9.81708	16.9446	3.84874e-05	0.00491685	UBE2O					excitatory extracellular ligand-gated ion channel activity - GO:0005231	Gene Ontology	1	2	0.00179202	0.0288217	Down in BPD
ENSG00000136235	4.05102	1.51761	38.4751	5.54566e-10	8.32e-08	GPNMB			ENSG00000170275	-0.617238	3.86321	16.9169	3.9052e-05	0.00494363	CRTAP					negative regulation of post-translational protein modification - GO:1901874	Gene Ontology	1	2	0.00179202	0.0288217	Down in BPD
ENSG00000212135	-1.27607	4.39476	38.418	5.71039e-10	8.48996e-08	SNORD67			ENSG00000175567	0.702386	9.08854	16.6956	4.38834e-05	0.00550519	UCP2					phosphoenolpyruvate-dependent sugar phosphotransferase system - GO:0009401	Gene Ontology	1	2	0.00179202	0.0288217	Down in BPD
ENSG00000130725	1.28189	5.69519	38.15	6.55109e-10	9.65291e-08	UBE2M			ENSG00000126934	0.605218	6.99471	16.6705	4.44674e-05	0.00551398	MAP2K2					polysaccharide assembly with MHC class II protein complex - GO:0002506	Gene Ontology	1	2	0.00179202	0.0288217	Down in BPD
ENSG00000169957	1.24902	2.59766	38.0831	6.77957e-10	9.90117e-08	ZNF768			ENSG00000155962	1.12594	5.88453	16.6587	4.47454e-05	0.00551398	CLIC2					positive regulation of type IIa hypersensitivity - GO:0001798	Gene Ontology	1	2	0.00179202	0.0288217	Down in BPD
ENSG00000211890	-7.1359	2.72298	38.0344	6.95073e-10	1.00621e-07	IGHA2			ENSG00000160445	0.851381	8.51596	16.615	4.57866e-05	0.00559279	ZER1					Extracellular matrix organization	REACTOME	2	266	0.0190668	0.0296595	Down in BPD
ENSG00000211956	-2.17297	1.34791	37.8018	7.83096e-10	1.12378e-07	IGHV4-34			ENSG00000049759	0.748734	6.08966	16.5819	4.65928e-05	0.00564178	NEDD4L					endocytosis - GO:0006897	Gene Ontology	9	126	0.000679234	0.0318517	Up regulated in BPD
ENSG00000280184	2.66907	1.4652	37.7397	8.08405e-10	1.1501e-07	AL023806.3			ENSG00000152078	0.779846	7.33586	16.5076	4.84558e-05	0.00581678	TMEM56					calcitriol biosynthetic process from calciol - GO:0036378	Gene Ontology	1	4	0.00358102	0.0329113	Down in BPD
ENSG00000103723	3.17512	1.84765	37.4143	9.55195e-10	1.34558e-07	AP3B2			ENSG00000142949	1.0539	4.9121	16.4579	4.97415e-05	0.00592009	PTPRF					neutrophil homeostasis - GO:0001780	Gene Ontology	1	4	0.00358102	0.0329113	Down in BPD
ENSG00000183496	1.7196	1.39452	37.4002	9.62116e-10	1.34558e-07	MEX3B			ENSG00000179262	1.04768	8.67737	16.4369	5.02955e-05	0.0059353	RAD23A					paranodal junction - GO:0033010	Gene Ontology	1	4	0.00358102	0.0329113	Down in BPD
ENSG00000019582	-1.5304	9.43884	37.3181	1.00349e-09	1.39165e-07	CD74			ENSG00000162129	0.539814	4.5007	16.3725	5.20348e-05	0.0060382	CLPB					cellular response to thyroid hormone stimulus - GO:0097067	Gene Ontology	3	10	0.000737155	0.0331569	Up regulated in BPD
ENSG00000204642	-1.33179	4.18261	37.2947	1.01563e-09	1.39674e-07	HLA-F			ENSG00000130560	0.785557	6.12251	16.3803	5.18206e-05	0.0060382	UBAC1					nucleobase-containing small molecule metabolic process - GO:0055086	Gene Ontology	7	79	0.000752209	0.0331574	Up regulated in BPD
ENSG00000132704	-2.13408	2.07596	37.2541	1.03696e-09	1.41045e-07	FCRL2			ENSG00000214253	0.860468	7.09008	16.3347	5.30836e-05	0.00605893	FIS1					transport - GO:0006810	Gene Ontology	22	542	0.000724844	0.0332824	Up regulated in BPD
ENSG00000035720	-1.59361	2.49446	37.2434	1.04269e-09	1.41045e-07	STAP1			ENSG00000247092	0.974258	1.28818	16.3381	5.29877e-05	0.00605893	SNHG10					hemopoiesis - GO:0030097	Gene Ontology	7	80	0.000811147	0.0350543	Up regulated in BPD
ENSG00000146757	-1.17804	3.20027	37.1005	1.12198e-09	1.50536e-07	ZNF92			ENSG00000101752	0.608261	6.08815	16.2633	5.51217e-05	0.00619008	MIB1					polyubiquitin binding - GO:0031593	Gene Ontology	4	23	0.000849699	0.0360142	Up regulated in BPD
ENSG00000205336	-1.33419	3.01668	37.0064	1.17741e-09	1.567e-07	ADGRG1			ENSG00000164733	0.77909	9.62292	16.2699	5.49286e-05	0.00619008	CTSB					positive regulation of glucose transport - GO:0010828	Gene Ontology	1	5	0.00447438	0.0375459	Down in BPD
ENSG00000167483	-1.62397	4.79043	36.943	1.21635e-09	1.60588e-07	FAM129C			ENSG00000196998	0.633112	6.58966	16.1985	5.70393e-05	0.00635418	WDR45					thermoception - GO:0050955	Gene Ontology	1	5	0.00447438	0.0375459	Down in BPD
ENSG00000138623	1.09551	4.10547	36.7532	1.34067e-09	1.75596e-07	SEMA7A			ENSG00000175582	0.625651	7.49095	16.1349	5.89863e-05	0.00651892	RAB6A					negative regulation of metalloenzyme activity - GO:0048553	Gene Ontology	2	3	0.00106447	0.0397644	Up regulated in BPD
ENSG00000204178	1.69378	7.32437	36.7299	1.35683e-09	1.76313e-07	MACO1			ENSG00000132376	0.677603	6.28306	16.0296	6.23595e-05	0.00683745	INPP5K					ornithine decarboxylase inhibitor activity - GO:0008073	Gene Ontology	2	3	0.00106447	0.0397644	Up regulated in BPD
ENSG00000184611	2.38911	1.64952	36.5063	1.5217e-09	1.96192e-07	KCNH7			ENSG00000137216	0.88857	9.0812	15.8988	6.68195e-05	0.00726924	TMEM63B					positive regulation of mRNA catabolic process - GO:0061014	Gene Ontology	2	3	0.00106447	0.0397644	Up regulated in BPD
ENSG00000079102	1.96303	3.2455	36.3672	1.63433e-09	2.0908e-07	RUNX1T1			ENSG00000012822	0.583313	6.70839	15.8739	6.77067e-05	0.00730865	CALCOCO1					protoporphyrinogen IX metabolic process - GO:0046501	Gene Ontology	2	3	0.00106447	0.0397644	Up regulated in BPD
ENSG00000211959	-2.3125	1.39943	36.2967	1.69448e-09	2.15107e-07	IGHV4-39			ENSG00000204673	0.778114	6.12151	15.8323	6.92093e-05	0.00736474	AKT1S1					cell-cell contact zone - GO:0044291	Gene Ontology	1	7	0.00625886	0.0402653	Down in BPD
ENSG00000172889	2.81904	2.84493	36.2522	1.7336e-09	2.18395e-07	EGFL7			ENSG00000130733	0.838246	3.79828	15.8088	7.00742e-05	0.00736474	YIPF2					chemosensory behavior - GO:0007635	Gene Ontology	1	7	0.00625886	0.0402653	Down in BPD
ENSG00000011198	1.05889	5.14798	36.1008	1.87369e-09	2.34253e-07	ABHD5			ENSG00000105610	1.04857	5.99175	15.8119	6.99594e-05	0.00736474	KLF1					dendritic spine membrane - GO:0032591	Gene Ontology	1	7	0.00625886	0.0402653	Down in BPD
ENSG00000211976	-3.76202	-0.20753	35.9704	2.00343e-09	2.48591e-07	IGHV3-73			ENSG00000197208	1.06239	5.32382	15.8016	7.03419e-05	0.00736474	SLC22A4					myeloid progenitor cell differentiation - GO:0002318	Gene Ontology	1	7	0.00625886	0.0402653	Down in BPD
ENSG00000167565	1.46739	2.3624	35.6523	2.35865e-09	2.88642e-07	SERTAD3			ENSG00000060237	0.876017	12.2594	15.7657	7.16894e-05	0.00739463	WNK1					non-membrane spanning protein tyrosine phosphatase activity - GO:0004726	Gene Ontology	1	7	0.00625886	0.0402653	Down in BPD
ENSG00000100292	1.84238	4.78898	35.6502	2.36119e-09	2.88642e-07	HMOX1			ENSG00000188672	1.08459	3.97172	15.7669	7.16439e-05	0.00739463	RHCE					positive regulation of lipid storage - GO:0010884	Gene Ontology	1	7	0.00625886	0.0402653	Down in BPD
ENSG00000211949	-2.45447	2.10543	35.5301	2.51143e-09	3.04752e-07	IGHV3-23			ENSG00000115677	0.569182	7.47082	15.6249	7.72295e-05	0.00772743	HDLBP					hemostasis - GO:0007599	Gene Ontology	3	11	0.000999368	0.040789	Up regulated in BPD
ENSG00000126903	1.23448	4.26754	35.4896	2.56416e-09	3.07341e-07	SLC10A3			ENSG00000111666	0.735738	7.10949	15.6241	7.72655e-05	0.00772743	CHPT1					purine nucleotide catabolic process - GO:0006195	Gene Ontology	3	11	0.000999368	0.040789	Up regulated in BPD
ENSG00000163431	-3.83628	2.90448	35.4852	2.57002e-09	3.07341e-07	LMOD1			ENSG00000117592	0.848234	8.04346	15.6343	7.68471e-05	0.00772743	PRDX6					erythrocyte differentiation - GO:0030218	Gene Ontology	5	41	0.00102459	0.0410582	Up regulated in BPD
ENSG00000176973	1.49735	5.1867	35.3892	2.69979e-09	3.20537e-07	FAM89B			ENSG00000126088	1.02817	5.65493	15.6387	7.667e-05	0.00772743	UROD					nucleobase-containing compound metabolic process - GO:0006139	Gene Ontology	6	62	0.00112713	0.0414031	Up regulated in BPD
ENSG00000284138	1.9643	2.91896	35.2743	2.8639e-09	3.37592e-07	ATP6V0CP4			ENSG00000166848	1.11214	9.49811	15.6137	7.76905e-05	0.00772743	TERF2IP					amino acid transmembrane transport - GO:0003333	Gene Ontology	4	25	0.00117809	0.0418793	Up regulated in BPD
ENSG00000125967	1.49131	2.69418	35.1577	3.04063e-09	3.55884e-07	NECAB3			ENSG00000163818	0.822962	4.8909	15.5965	7.84015e-05	0.00774285	LZTFL1					spectrin binding - GO:0030507	Gene Ontology	4	25	0.00117809	0.0418793	Up regulated in BPD
ENSG00000163435	2.84171	2.46772	34.8153	3.62505e-09	4.21297e-07	ELF3			ENSG00000047597	0.857648	8.98401	15.5428	8.06599e-05	0.00790978	XK					dipeptidyl-peptidase activity - GO:0008239	Gene Ontology	1	10	0.00892992	0.042036	Down in BPD
ENSG00000211638	-4.6954	-0.450079	34.7631	3.72374e-09	4.2974e-07	IGLV8-61			ENSG00000181061	0.749265	5.05179	15.4347	8.54044e-05	0.00831648	HIGD1A					leukocyte migration involved in inflammatory response - GO:0002523	Gene Ontology	1	10	0.00892992	0.042036	Down in BPD
ENSG00000211653	-2.86607	1.52097	34.7114	3.82384e-09	4.35731e-07	IGLV1-40			ENSG00000122741	0.632802	5.49164	15.3988	8.70453e-05	0.00837038	DCAF10					positive regulation of G-protein coupled receptor protein signaling pathway - GO:0045745	Gene Ontology	1	10	0.00892992	0.042036	Down in BPD
ENSG00000140859	2.09981	2.14968	34.7091	3.82845e-09	4.35731e-07	KIFC3			ENSG00000138279	0.922775	6.76082	15.3963	8.71601e-05	0.00837038	ANXA7					sugar:proton symporter activity - GO:0005351	Gene Ontology	1	10	0.00892992	0.042036	Down in BPD
ENSG00000243466	-2.87191	1.64926	34.6164	4.01514e-09	4.53849e-07	IGKV1-5			ENSG00000243064	0.810222	6.18104	15.3596	8.88682e-05	0.00847596	ABCC13					Schmidt-Lanterman incisure - GO:0043220	Gene Ontology	1	12	0.0107069	0.042172	Down in BPD
ENSG00000253755	-5.27686	0.316894	34.5562	4.14115e-09	4.64908e-07	IGHGP			ENSG00000109685	0.553578	5.45441	15.3423	8.9687e-05	0.00849586	NSD2					dipeptidase activity - GO:0016805	Gene Ontology	1	12	0.0107069	0.042172	Down in BPD
ENSG00000177191	1.48148	3.47319	34.4153	4.45213e-09	4.96443e-07	B3GNT8			ENSG00000186654	0.730901	4.5177	15.2766	9.28614e-05	0.00873713	PRR5					metalloexopeptidase activity - GO:0008235	Gene Ontology	1	12	0.0107069	0.042172	Down in BPD
ENSG00000177426	1.68964	3.86609	34.3593	4.58213e-09	5.0751e-07	TGIF1			ENSG00000147324	0.887189	5.1436	15.2601	9.36759e-05	0.00875461	MFHAS1					peptidyl-glutamic acid carboxylation - GO:0017187	Gene Ontology	1	12	0.0107069	0.042172	Down in BPD
ENSG00000230453	2.85985	1.18853	34.3105	4.69838e-09	5.16916e-07	ANKRD18B			ENSG00000275110	0.784331	4.11841	15.2082	9.62839e-05	0.00893835	MIR6087					transcription elongation factor complex - GO:0008023	Gene Ontology	1	12	0.0107069	0.042172	Down in BPD
ENSG00000145349	-1.34427	4.01853	34.1529	5.09473e-09	5.54126e-07	CAMK2D			ENSG00000123643	0.603586	5.0162	15.1762	9.79323e-05	0.00897176	SLC36A1					axon regeneration - GO:0031103	Gene Ontology	1	11	0.00981877	0.0430687	Down in BPD
ENSG00000279602	-1.65473	2.74978	34.1495	5.10374e-09	5.54126e-07	AC109326.1			ENSG00000114126	0.751251	7.31324	15.1827	9.75944e-05	0.00897176	TFDP2					cellular response to ATP - GO:0071318	Gene Ontology	1	11	0.00981877	0.0430687	Down in BPD
ENSG00000048052	-1.0535	3.55221	34.1261	5.16539e-09	5.57153e-07	HDAC9			ENSG00000148218	0.727726	6.15304	15.1413	9.97557e-05	0.00907908	ALAD					positive regulation of DNA-templated transcription, elongation - GO:0032786	Gene Ontology	1	11	0.00981877	0.0430687	Down in BPD
ENSG00000211679	-2.19935	3.24175	33.8861	5.84334e-09	6.26186e-07	IGLC3			ENSG00000085063	0.768261	4.91722	15.115	0.000101158	0.00914694	CD59					MHC class II receptor activity - GO:0032395	Gene Ontology	1	9	0.00804032	0.043105	Down in BPD
ENSG00000110777	-1.61184	3.61711	33.8524	5.94559e-09	6.33033e-07	POU2AF1			ENSG00000152223	0.66581	6.3379	15.019	0.000106435	0.00956198	EPG5					antigen processing and presentation of peptide or polysaccharide antigen via MHC class II - GO:0002504	Gene Ontology	1	9	0.00804032	0.043105	Down in BPD
ENSG00000132591	1.40097	4.62565	33.474	7.22245e-09	7.64052e-07	ERAL1			ENSG00000111897	0.571751	7.20072	14.9791	0.000108707	0.00966162	SERINC1					calcium-release channel activity - GO:0015278	Gene Ontology	1	9	0.00804032	0.043105	Down in BPD
ENSG00000259932	3.82316	1.001	33.4356	7.36636e-09	7.74312e-07	AC051619.7			ENSG00000103502	0.638573	5.59563	14.9752	0.000108932	0.00966162	CDIPT					cellular response to alkaloid - GO:0071312	Gene Ontology	1	9	0.00804032	0.043105	Down in BPD
ENSG00000183963	2.40836	2.86781	33.4169	7.43753e-09	7.76845e-07	SMTN			ENSG00000125257	0.773449	7.41887	14.9424	0.000110846	0.00976919	ABCC4					sequestering of actin monomers - GO:0042989	Gene Ontology	1	9	0.00804032	0.043105	Down in BPD
ENSG00000112208	1.43355	2.93515	33.3066	7.87145e-09	8.16997e-07	BAG2			ENSG00000249992	1.84084	6.75272	14.8773	0.000114736	0.0100484	TMEM158					positive regulation of apoptotic cell clearance - GO:2000427	Gene Ontology	1	6	0.005367	0.0431596	Down in BPD
ENSG00000225840	-1.81377	6.50033	33.1359	8.59386e-09	8.86403e-07	AC010970.1			ENSG00000196565	0.683847	15.3933	14.8452	0.000116707	0.0100941	HBG2					steroid hydroxylase activity - GO:0008395	Gene Ontology	1	8	0.00714996	0.0445143	Down in BPD
ENSG00000105327	1.42666	3.18734	33.1224	8.65352e-09	8.87012e-07	BBC3			ENSG00000161203	0.692521	8.07197	14.8471	0.000116586	0.0100941	AP2M1					erythrocyte maturation - GO:0043249	Gene Ontology	3	12	0.00131381	0.0445484	Up regulated in BPD
ENSG00000100450	-3.02864	0.46933	33.0967	8.76891e-09	8.93292e-07	GZMH			ENSG00000008441	0.845448	10.1619	14.8159	0.000118532	0.0101886	NFIX					regulation of cell size - GO:0008361	Gene Ontology	3	12	0.00131381	0.0445484	Up regulated in BPD
ENSG00000244734	-1.89264	11.7522	32.9864	9.28054e-09	9.39612e-07	HBB			ENSG00000135838	0.690373	6.84465	14.7348	0.000123738	0.0105473	NPL					ubiquitin-dependent protein catabolic process via the multivesicular body sorting pathway - GO:0043162	Gene Ontology	3	12	0.00131381	0.0445484	Up regulated in BPD
ENSG00000167244	1.88543	8.1694	32.8898	9.75326e-09	9.81451e-07	IGF2			ENSG00000141179	1.32539	5.79451	14.7275	0.00012422	0.0105473	PCTP					blood coagulation - GO:0007596	Gene Ontology	3	483	0.00855633	0.0446317	Down in BPD
ENSG00000160856	-1.51191	3.38969	32.8727	9.83947e-09	9.84126e-07	FCRL3			ENSG00000105281	0.929742	6.15245	14.6671	0.000128264	0.0108247	SLC1A5					complement activation, alternative pathway - GO:0006957	Gene Ontology	1	13	0.0115942	0.0447537	Down in BPD
ENSG00000122490	1.32005	5.20154	32.7881	1.02774e-08	1.02174e-06	PQLC1			ENSG00000121691	0.904226	9.25529	14.642	0.000129987	0.0109041	CAT					Amyotrophic lateral sclerosis (ALS)	KEGG	5	51	0.00499047	0.0481537	Up regulated in BPD
ENSG00000211666	-2.10033	2.77904	32.6537	1.10128e-08	1.08829e-06	IGLV2-14			ENSG00000115486	-0.477408	2.82203	14.552	0.000136345	0.0110672	GGCX					Autodegradation of the E3 ubiquitin ligase COP1	REACTOME	5	51	0.00499047	0.0481537	Up regulated in BPD
ENSG00000128284	-1.6839	4.4009	32.5229	1.17798e-08	1.15715e-06	APOL3			ENSG00000103353	0.572271	4.2463	14.5645	0.00013544	0.0110672	UBFD1					Ubiquitin Mediated Degradation of Phosphorylated Cdc25A	REACTOME	5	51	0.00499047	0.0481537	Up regulated in BPD
ENSG00000163508	-1.44597	2.78978	32.4739	1.20804e-08	1.17966e-06	EOMES			ENSG00000263465	0.636737	7.5096	14.5805	0.000134295	0.0110672	SRSF8					Vpu mediated degradation of CD4	REACTOME	5	51	0.00499047	0.0481537	Up regulated in BPD
ENSG00000184076	1.21662	5.07473	32.3101	1.3143e-08	1.27588e-06	UQCR10			ENSG00000116688	0.679462	5.84957	14.5471	0.000136701	0.0110672	MFN2					p53-Independent DNA Damage Response	REACTOME	5	51	0.00499047	0.0481537	Up regulated in BPD
ENSG00000165949	-3.38297	5.80069	32.1655	1.41583e-08	1.3664e-06	IFI27			ENSG00000173064	0.75423	8.81684	14.5778	0.000134487	0.0110672	HECTD4					p53-Independent G1/S DNA damage checkpoint	REACTOME	5	51	0.00499047	0.0481537	Up regulated in BPD
ENSG00000257275	-1.98985	1.66438	32.1035	1.46173e-08	1.4025e-06	AL139020.2			ENSG00000076043	0.756618	7.17709	14.5999	0.000132924	0.0110672	REXO2
ENSG00000143297	-1.7904	3.08127	31.965	1.56978e-08	1.49746e-06	FCRL5			ENSG00000142168	0.934667	6.13825	14.536	0.000137506	0.0110681	SOD1
ENSG00000187098	1.47548	3.02634	31.9197	1.60676e-08	1.52393e-06	MITF			ENSG00000123908	0.639734	8.22895	14.4987	0.000140256	0.0111165	AGO2
ENSG00000114541	1.51311	4.94998	31.8855	1.6353e-08	1.54213e-06	FRMD4B			ENSG00000143761	0.729987	8.58819	14.4847	0.000141302	0.0111165	ARF1
ENSG00000165682	1.5928	3.63303	31.7894	1.71825e-08	1.61115e-06	CLEC1B			ENSG00000130821	0.820016	9.25299	14.5138	0.000139137	0.0111165	SLC6A8
ENSG00000105643	1.05314	5.61305	31.7193	1.78146e-08	1.65177e-06	ARRDC2			ENSG00000200626	0.893324	3.33462	14.4859	0.000141215	0.0111165	RNA5SP325
ENSG00000204252	-1.63422	2.59597	31.7191	1.78159e-08	1.65177e-06	HLA-DOA			ENSG00000177156	0.78273	8.46186	14.473	0.000142186	0.0111233	TALDO1
ENSG00000163898	2.1302	2.10895	31.5734	1.92039e-08	1.77052e-06	LIPH			ENSG00000185800	0.705777	3.03819	14.4597	0.000143193	0.0111394	DMWD
ENSG00000133789	-0.963591	4.43075	31.5363	1.95747e-08	1.79467e-06	SWAP70			ENSG00000067248	0.697006	6.48245	14.405	0.00014741	0.0114038	DHX29
ENSG00000088280	1.71807	2.02112	31.5237	1.97023e-08	1.79601e-06	ASAP3			ENSG00000187446	0.649497	7.22632	14.3442	0.000152252	0.011684	CHP1
ENSG00000160741	1.15696	7.16872	31.5134	1.98069e-08	1.79601e-06	CRTC2			ENSG00000042753	0.713685	5.95267	14.3077	0.000155227	0.011684	AP2S1
ENSG00000082293	-1.72248	2.66859	31.411	2.08798e-08	1.88294e-06	COL19A1			ENSG00000130227	0.718	8.98972	14.3242	0.000153877	0.011684	XPO7
ENSG00000144218	-1.29526	4.60122	31.3796	2.12196e-08	1.90319e-06	AFF3			ENSG00000136003	0.734971	7.13799	14.3286	0.000153513	0.011684	ISCU
ENSG00000211938	-2.15962	1.15257	31.3228	2.18501e-08	1.94391e-06	IGHV3-7			ENSG00000166946	0.88432	9.17999	14.312	0.000154872	0.011684	CCNDBP1
ENSG00000118520	1.09759	5.3938	31.3175	2.19092e-08	1.94391e-06	ARG1			ENSG00000205542	-0.473275	7.67522	14.2904	0.000156664	0.0117287	TMSB4X
ENSG00000164609	1.41893	6.81434	31.2615	2.25504e-08	1.99011e-06	SLU7			ENSG00000111481	0.545604	5.38824	14.2233	0.000162352	0.0120277	COPZ1
ENSG00000243648	4.06918	1.1832	31.2169	2.3075e-08	2.02557e-06	AC109454.1			ENSG00000064490	0.626274	3.9819	14.2129	0.000163248	0.0120277	RFXANK
ENSG00000211663	-3.1757	0.786799	31.1661	2.36869e-08	2.06828e-06	IGLV3-19			ENSG00000266412	0.763685	13.4547	14.2189	0.000162732	0.0120277	NCOA4
ENSG00000159217	1.39375	2.63228	31.1181	2.42803e-08	2.10893e-06	IGF2BP1			ENSG00000135929	-1.23846	1.48895	14.18	0.000166126	0.0121753	CYP27A1
ENSG00000105559	1.91889	4.59903	30.9959	2.58572e-08	2.22572e-06	PLEKHA4			ENSG00000213205	0.719809	3.27407	14.1411	0.000169597	0.0123646	STRADBP1
ENSG00000156858	0.978219	5.40346	30.9931	2.58946e-08	2.22572e-06	PRR14			ENSG00000249215	1.03659	1.24339	14.1055	0.00017284	0.0125354	NCOA4P4
ENSG00000211947	-2.13317	1.24716	30.9426	2.65767e-08	2.27251e-06	IGHV3-21			ENSG00000148337	0.604536	7.00678	14.0886	0.000174398	0.0125491	CIZ1
ENSG00000157613	3.82033	0.851025	30.9159	2.69449e-08	2.29212e-06	CREB3L1			ENSG00000153443	0.848788	6.47827	14.0839	0.000174832	0.0125491	UBALD1
ENSG00000138798	2.09052	2.69672	30.8602	2.77303e-08	2.34684e-06	EGF			ENSG00000086758	0.506799	8.60011	14.0604	0.000177032	0.0126391	HUWE1
ENSG00000177455	-1.68939	2.33865	30.8293	2.81745e-08	2.37227e-06	CD19			ENSG00000172270	0.851701	11.061	14.0512	0.000177901	0.0126391	BSG
ENSG00000117400	1.81693	3.99004	30.7317	2.96284e-08	2.48202e-06	MPL			ENSG00000260629	1.55172	1.56982	14.0267	0.000180229	0.0127395	BGLT3
ENSG00000122188	-1.391	2.45025	30.6924	3.0235e-08	2.52004e-06	LAX1			ENSG00000139637	0.619946	4.57414	13.8273	0.000200407	0.0140943	C12orf10
ENSG00000123975	1.25306	3.02625	30.6585	3.07682e-08	2.55159e-06	CKS2			ENSG00000148090	0.685312	4.8106	13.8071	0.000202572	0.014175	AUH
ENSG00000247982	-1.77262	3.22656	30.4365	3.44978e-08	2.84659e-06	LINC00926			ENSG00000163554	0.998842	8.19785	13.7422	0.000209687	0.0145995	SPTA1
ENSG00000146409	-1.32926	3.94411	30.3922	3.52949e-08	2.89787e-06	SLC18B1			ENSG00000011243	0.627248	5.58256	13.721	0.000212072	0.014692	AKAP8L
ENSG00000137309	1.3859	7.58824	30.3785	3.5545e-08	2.90396e-06	HMGA1			ENSG00000148730	0.549275	8.29513	13.7045	0.000213941	0.0147482	EIF4EBP2
ENSG00000206337	-1.35009	3.68673	30.2617	3.77513e-08	3.06902e-06	HCP5			ENSG00000143416	0.758051	10.929	13.6414	0.000221253	0.0151771	SELENBP1
ENSG00000135144	-1.48381	2.97972	30.0036	4.31249e-08	3.48867e-06	DTX1			ENSG00000153048	0.611673	4.85411	13.6201	0.000223776	0.0152165	CARHSP1
ENSG00000226564	1.66675	1.87454	29.9654	4.39819e-08	3.54065e-06	FTH1P20			ENSG00000108349	0.701004	7.92844	13.609	0.000225106	0.0152165	CASC3
ENSG00000139793	1.22828	5.85318	29.8145	4.75418e-08	3.80865e-06	MBNL2			ENSG00000177868	0.836588	4.50357	13.6141	0.00022449	0.0152165	SVBP
ENSG00000139626	-1.06644	3.38648	29.7961	4.79951e-08	3.82639e-06	ITGB7			ENSG00000187097	0.645514	4.94404	13.5837	0.000228162	0.0153486	ENTPD5
ENSG00000204308	1.13245	4.93188	29.6865	5.07869e-08	4.0295e-06	RNF5			ENSG00000013306	0.75136	12.1735	13.563	0.000230687	0.0154438	SLC25A39
ENSG00000124635	1.07995	3.95613	29.6627	5.14152e-08	4.05836e-06	HIST1H2BJ			ENSG00000143457	0.575226	5.23107	13.5282	0.000235	0.0156573	GOLPH3L
ENSG00000204257	-1.31379	3.70896	29.6541	5.16424e-08	4.05836e-06	HLA-DMA			ENSG00000105221	0.62674	7.19964	13.4541	0.000244468	0.0162105	AKT2
ENSG00000172264	-1.71005	1.42663	29.4355	5.78081e-08	4.52136e-06	MACROD2			ENSG00000154328	1.26079	3.05327	13.4323	0.000247323	0.0163221	NEIL2
ENSG00000136048	1.40956	2.75637	29.4145	5.84397e-08	4.5492e-06	DRAM1			ENSG00000196517	0.836965	6.13935	13.3684	0.000255904	0.0168088	SLC6A9
ENSG00000117228	-1.36318	3.65544	29.4013	5.88392e-08	4.55879e-06	GBP1			ENSG00000132471	0.766018	9.59614	13.3385	0.000260016	0.0169193	WBP2
ENSG00000196126	-1.52356	4.42151	29.3716	5.97465e-08	4.60746e-06	HLA-DRB1			ENSG00000253982	0.80172	6.09498	13.344	0.000259246	0.0169193	AC100810.1
ENSG00000132823	1.14064	5.76724	29.3551	6.02566e-08	4.62518e-06	OSER1			ENSG00000198315	0.515402	5.72463	13.3082	0.000264241	0.0171142	ZKSCAN8
ENSG00000154451	-1.30163	4.55121	29.3079	6.17436e-08	4.71738e-06	GBP5			ENSG00000112339	0.501082	5.688	13.2504	0.000272516	0.0175457	HBS1L
ENSG00000173200	-1.14142	4.77111	29.2975	6.20757e-08	4.7209e-06	PARP15			ENSG00000073792	0.754102	9.34768	13.2442	0.000273423	0.0175457	IGF2BP2
ENSG00000241755	-4.27144	-0.621804	29.2768	6.27424e-08	4.74971e-06	IGKV1-9			ENSG00000074319	0.724139	6.4229	13.2278	0.000275833	0.0176192	TSG101
ENSG00000240864	-3.4023	-0.361114	29.226	6.44101e-08	4.85369e-06	IGKV1-16			ENSG00000170515	0.73775	7.0174	13.2086	0.000278661	0.0177121	PA2G4
ENSG00000173465	1.29895	3.2005	29.2154	6.47625e-08	4.85807e-06	SSSCA1			ENSG00000199480	3.24404	5.69729	13.2008	0.000279832	0.0177121	RNA5SP389
ENSG00000129521	2.92975	1.82101	29.196	6.54156e-08	4.88486e-06	EGLN3			ENSG00000139514	0.753549	6.20564	13.1894	0.000281537	0.0177394	SLC7A1
ENSG00000130513	1.9641	3.76366	29.0683	6.98702e-08	5.194e-06	GDF15			ENSG00000149150	0.65941	3.97588	13.1806	0.000282855	0.0177421	SLC43A1
ENSG00000198574	-2.59713	1.31418	29.0217	7.1573e-08	5.28696e-06	SH2D1B			ENSG00000137198	0.88254	8.17355	13.1527	0.00028711	0.0178483	GMPR
ENSG00000188523	5.01105	1.69069	29.0166	7.17615e-08	5.28696e-06	CFAP77			ENSG00000102575	1.148	4.20082	13.1537	0.000286945	0.0178483	ACP5
ENSG00000142453	-1.14288	5.56217	28.8841	7.68401e-08	5.63597e-06	CARM1			ENSG00000092841	0.614645	7.79612	13.1332	0.000290114	0.0178618	MYL6
ENSG00000049323	1.16754	5.72739	28.7088	8.41215e-08	6.14273e-06	LTBP1			ENSG00000158856	0.789659	11.8159	13.1263	0.000291176	0.0178618	DMTN
ENSG00000242574	-1.52661	4.36543	28.6285	8.76813e-08	6.37447e-06	HLA-DMB			ENSG00000235095	0.828718	2.14981	13.1286	0.00029082	0.0178618	AC099654.2
ENSG00000163602	1.27984	6.46508	28.5569	9.09828e-08	6.58548e-06	RYBP			ENSG00000144648	0.909311	3.54422	13.0871	0.000297334	0.0180281	ACKR2
ENSG00000146535	-1.13805	5.62997	28.4727	9.50272e-08	6.84819e-06	GNA12			ENSG00000274070	0.915849	3.90203	13.0872	0.000297319	0.0180281	CASTOR2
ENSG00000189120	5.20372	0.307056	28.4098	9.81684e-08	7.0438e-06	SP6			ENSG00000252623	1.30971	4.97093	13.0844	0.000297771	0.0180281	RNA5SP481
ENSG00000105376	2.04094	1.11332	28.3944	9.89513e-08	7.06923e-06	ICAM5			ENSG00000064201	0.458971	4.31767	13.047	0.000303776	0.0182638	TSPAN32
ENSG00000264229	-1.54222	5.64461	28.368	1.00309e-07	7.1119e-06	RNU4ATAC			ENSG00000172331	0.780876	11.8912	13.0438	0.000304288	0.0182638	BPGM
ENSG00000048028	-1.0562	3.13079	28.3661	1.0041e-07	7.1119e-06	USP28			ENSG00000202187	1.08231	3.53217	13.0293	0.000306658	0.0183271	RNA5SP355
ENSG00000211964	-3.94856	-0.138087	28.1957	1.09648e-07	7.73302e-06	IGHV3-48			ENSG00000167900	0.964895	2.46169	13.0172	0.000308651	0.0183674	TK1
ENSG00000178199	-1.53385	3.13383	28.1549	1.11982e-07	7.86401e-06	ZC3H12D			ENSG00000134326	0.805114	6.02344	13.0045	0.000310742	0.0184131	CMPK2
ENSG00000115523	-1.96709	3.80268	28.058	1.17735e-07	8.2149e-06	GNLY			ENSG00000103257	0.875996	7.92576	12.9762	0.000315475	0.0186144	SLC7A5
ENSG00000148180	1.22641	5.5017	28.054	1.17974e-07	8.2149e-06	GSN			ENSG00000104892	1.20939	2.85947	12.9673	0.000316972	0.0186238	KLC3
ENSG00000260793	1.71358	3.97023	27.8966	1.27974e-07	8.87377e-06	AC003102.1			ENSG00000264522	0.742268	4.65261	12.9214	0.00032485	0.0190065	OTUD7B
ENSG00000091490	-1.27928	3.89925	27.8623	1.30267e-07	8.961e-06	SEL1L3			ENSG00000140564	0.734594	9.64638	12.8916	0.000330057	0.0192303	FURIN
ENSG00000256043	-1.28172	2.76128	27.8523	1.3094e-07	8.961e-06	CTSO			ENSG00000103363	0.647232	7.05489	12.8563	0.000336341	0.0195148	ELOB
ENSG00000166925	0.98138	6.27411	27.8502	1.31084e-07	8.961e-06	TSC22D4			ENSG00000063854	0.758357	8.67846	12.7963	0.000347305	0.0200673	HAGH
ENSG00000280411	-3.58345	0.223787	27.8454	1.31404e-07	8.961e-06	IGHV1-69D			ENSG00000100412	0.674445	5.73817	12.7462	0.000356731	0.0204927	ACO2
ENSG00000173193	-1.03817	5.69687	27.8067	1.34063e-07	9.10468e-06	PARP14			ENSG00000090889	0.82832	3.26658	12.7393	0.000358049	0.0204927	KIF4A
ENSG00000211668	-1.9483	1.95142	27.7658	1.36926e-07	9.261e-06	IGLV2-11			ENSG00000055118	0.976459	3.51514	12.7339	0.000359082	0.0204927	KCNH2
ENSG00000168374	1.34495	6.93136	27.7011	1.41579e-07	9.53666e-06	ARF4			ENSG00000086061	0.585203	6.91318	12.7166	0.00036243	0.0205993	DNAJA1
ENSG00000211962	-5.11831	-0.175107	27.6307	1.46832e-07	9.85029e-06	IGHV1-46			ENSG00000022840	0.754803	11.4449	12.6962	0.000366393	0.0207399	RNF10
ENSG00000204388	2.16477	3.68983	27.5974	1.49382e-07	9.98081e-06	HSPA1B			ENSG00000143224	0.775506	4.30466	12.6639	0.000372777	0.0210159	PPOX
ENSG00000181104	1.86692	3.81595	27.5637	1.52002e-07	1.01149e-05	F2R			ENSG00000115128	0.505957	3.49176	12.6479	0.000375988	0.0211114	SF3B6
ENSG00000130787	-1.21215	4.2918	27.5527	1.52873e-07	1.0132e-05	HIP1R			ENSG00000163634	0.5591	5.7875	12.6254	0.000380548	0.0212817	THOC7
ENSG00000159674	-1.54212	2.28198	27.5332	1.54423e-07	1.01323e-05	SPON2			ENSG00000103534	0.726063	2.93776	12.6127	0.000383132	0.0213405	TMC5
ENSG00000204010	-1.83656	8.24989	27.532	1.54518e-07	1.01323e-05	IFIT1B			ENSG00000232818	0.931447	0.909255	12.5851	0.000388835	0.0215718	RPS2P32
ENSG00000210049	-1.50684	4.40964	27.5295	1.5472e-07	1.01323e-05	MT-TF			ENSG00000198336	0.849087	9.12053	12.5672	0.000392572	0.0216927	MYL4
ENSG00000205038	1.6849	3.59069	27.4681	1.59709e-07	1.04177e-05	PKHD1L1			ENSG00000118777	0.961179	5.54351	12.5483	0.000396558	0.0218264	ABCG2
ENSG00000117226	-1.55112	2.93339	27.3993	1.65489e-07	1.07522e-05	GBP3			ENSG00000118579	0.460167	5.89076	12.4989	0.000407187	0.022304	MED28
ENSG00000179583	-1.30837	5.51118	27.2298	1.80651e-07	1.16913e-05	CIITA			ENSG00000143543	0.461384	5.81459	12.4932	0.00040844	0.022304	JTB
ENSG00000141084	-1.43228	8.04149	27.1597	1.87321e-07	1.20756e-05	RANBP10			ENSG00000124098	0.68375	11.8804	12.4749	0.000412451	0.0224351	FAM210B
ENSG00000163492	-1.10933	3.59754	27.0568	1.9756e-07	1.26861e-05	CCDC141			ENSG00000099875	0.489638	7.185	12.4464	0.000418792	0.0226368	MKNK2
ENSG00000196453	1.17903	4.5343	27.0091	2.02497e-07	1.29528e-05	ZNF777			ENSG00000197721	0.641318	6.16153	12.4437	0.000419412	0.0226368	CR1L
ENSG00000143995	1.70704	3.43054	26.9074	2.13438e-07	1.35999e-05	MEIS1			ENSG00000167536	0.88318	2.51916	12.4166	0.000425529	0.0228783	DHRS13
ENSG00000130348	-1.25083	3.05846	26.8749	2.17063e-07	1.37777e-05	QRSL1			ENSG00000162722	0.769518	10.9484	12.3713	0.000435994	0.0231726	TRIM58
ENSG00000100385	-1.04521	5.06358	26.8375	2.21298e-07	1.39927e-05	IL2RB			ENSG00000136840	0.854847	6.88586	12.3732	0.000435537	0.0231726	ST6GALNAC4
ENSG00000211966	-2.32826	1.7474	26.788	2.27046e-07	1.43013e-05	IGHV5-51			ENSG00000131462	0.884285	3.0789	12.3807	0.000433802	0.0231726	TUBG1
ENSG00000115295	-1.18259	2.35956	26.7189	2.35304e-07	1.47634e-05	CLIP4			ENSG00000177666	0.730274	9.0954	12.3633	0.000437848	0.0231826	PNPLA2
ENSG00000162413	0.927992	4.51305	26.7118	2.36171e-07	1.47634e-05	KLHL21			ENSG00000180089	0.917503	4.81768	12.3395	0.000443463	0.023391	TMEM86B
ENSG00000175592	2.19259	2.14923	26.6582	2.42824e-07	1.5122e-05	FOSL1			ENSG00000179335	0.474071	6.71749	12.329	0.000445983	0.0234352	CLK3
ENSG00000169129	1.70436	1.66752	26.5511	2.56657e-07	1.59234e-05	AFAP1L2			ENSG00000131966	0.604605	5.48612	12.2926	0.000454757	0.0238064	ACTR10
ENSG00000004478	1.12867	4.14189	26.5434	2.57689e-07	1.59275e-05	FKBP4			ENSG00000123066	0.511714	8.60201	12.2616	0.000462381	0.0239355	MED13L
ENSG00000166987	1.05655	6.62959	26.5281	2.59733e-07	1.59939e-05	MBD6			ENSG00000104946	0.5607	5.6855	12.2628	0.000462089	0.0239355	TBC1D17
ENSG00000239569	1.57683	2.86575	26.5065	2.62651e-07	1.61135e-05	KMT2E-AS1			ENSG00000009307	0.652451	9.4204	12.2656	0.000461381	0.0239355	CSDE1
ENSG00000105497	0.972709	3.83706	26.4924	2.64573e-07	1.61432e-05	ZNF175			ENSG00000151148	0.56424	6.05404	12.2386	0.000468113	0.023965	UBE3B
ENSG00000172432	0.864567	5.61678	26.482	2.66005e-07	1.61432e-05	GTPBP2			ENSG00000188167	0.579186	3.78901	12.2395	0.000467881	0.023965	TMPPE
ENSG00000167748	-2.2954	1.03181	26.4815	2.6607e-07	1.61432e-05	KLK1			ENSG00000183111	0.859623	4.2923	12.2503	0.000465173	0.023965	ARHGEF37
ENSG00000211659	-3.35372	0.540775	26.4466	2.70927e-07	1.63777e-05	IGLV3-25			ENSG00000211651	-1.22612	2.28086	12.2237	0.000471872	0.0240689	IGLV1-44
ENSG00000211978	-4.54292	-0.953877	26.4112	2.7593e-07	1.66192e-05	IGHV5-78			ENSG00000145901	0.563466	8.30294	12.2076	0.000475956	0.0241007	TNIP1
ENSG00000137449	0.906065	4.43451	26.3745	2.81229e-07	1.68768e-05	CPEB2			ENSG00000054356	1.31165	3.35252	12.2094	0.000475486	0.0241007	PTPRN
ENSG00000211660	-3.30813	1.14062	26.3172	2.89692e-07	1.73217e-05	IGLV2-23			ENSG00000196961	0.653072	8.32054	12.188	0.00048098	0.0242668	AP2A1
ENSG00000137818	1.28752	9.24154	26.2662	2.9745e-07	1.77184e-05	RPLP1			ENSG00000072135	-0.45342	6.30267	12.1761	0.000484054	0.0243338	PTPN18
ENSG00000164330	-1.21564	2.9722	26.2596	2.98475e-07	1.77184e-05	EBF1			ENSG00000267121	-0.577675	3.41818	12.1332	0.000495315	0.0247444	AC008105.3
ENSG00000147535	-1.30055	2.78813	26.1666	3.13193e-07	1.85256e-05	PLPP5			ENSG00000079308	0.887619	11.0322	12.1315	0.000495777	0.0247444	TNS1
ENSG00000126062	0.940343	3.39628	26.1519	3.15579e-07	1.86e-05	TMEM115			ENSG00000169679	0.627272	3.87184	12.1048	0.000502926	0.0250116	BUB1
ENSG00000120278	-1.43589	3.35103	26.1248	3.20042e-07	1.87959e-05	PLEKHG1			ENSG00000211663	-1.20419	1.96131	12.0398	0.000520757	0.0250918	IGLV3-19
ENSG00000109436	-1.12056	4.39396	26.0636	3.30348e-07	1.93324e-05	TBC1D9			ENSG00000038532	0.495917	6.71513	12.0493	0.000518122	0.0250918	CLEC16A
ENSG00000124225	-1.32435	2.06018	26.0203	3.37853e-07	1.97017e-05	PMEPA1			ENSG00000100325	0.558524	9.77145	12.0537	0.000516909	0.0250918	ASCC2
ENSG00000174123	-1.45493	3.59022	25.9431	3.51637e-07	2.04333e-05	TLR10			ENSG00000104904	0.597766	12.0638	12.0463	0.000518955	0.0250918	OAZ1
ENSG00000137628	-1.05429	3.20596	25.9189	3.56062e-07	2.06179e-05	DDX60			ENSG00000135926	0.597853	6.6197	12.044	0.000519594	0.0250918	TMBIM1
ENSG00000197959	1.33816	4.58924	25.9084	3.58003e-07	2.06383e-05	DNM3			ENSG00000224411	0.695168	3.50695	12.0464	0.000518935	0.0250918	HSP90AA2P
ENSG00000244575	-4.52887	-0.228816	25.9035	3.58915e-07	2.06383e-05	IGKV1-27			ENSG00000162367	0.713715	6.96437	12.0601	0.000515137	0.0250918	TAL1
ENSG00000095585	-1.8645	2.83906	25.8862	3.62155e-07	2.07522e-05	BLNK			ENSG00000173868	0.852505	10.4898	12.0598	0.000515203	0.0250918	PHOSPHO1
ENSG00000279088	1.83866	6.68184	25.877	3.63887e-07	2.07793e-05	AC022400.8			ENSG00000175352	1.34108	0.809585	12.0866	0.00050785	0.0250918	NRIP3
ENSG00000211955	-2.82092	0.122565	25.8627	3.66587e-07	2.08613e-05	IGHV3-33			ENSG00000185262	0.579772	8.60928	12.0244	0.000525085	0.0252086	UBALD2
ENSG00000103496	1.03401	5.00561	25.8352	3.71846e-07	2.10879e-05	STX4			ENSG00000188536	0.729767	9.71627	12.0183	0.000526801	0.0252086	HBA2
ENSG00000160145	1.85058	2.07609	25.7744	3.83739e-07	2.16878e-05	KALRN			ENSG00000160117	0.882949	2.9023	12.0036	0.000530979	0.0253215	ANKLE1
ENSG00000211644	-2.98146	0.702205	25.7407	3.90509e-07	2.19951e-05	IGLV1-51			ENSG00000150459	0.498974	6.20706	11.9784	0.000538198	0.0254446	SAP18
ENSG00000119917	-1.26597	3.89309	25.694	4.00061e-07	2.24565e-05	IFIT3			ENSG00000086232	0.761557	10.4069	11.9755	0.000539041	0.0254446	EIF2AK1
ENSG00000110799	2.4572	1.84896	25.6798	4.03031e-07	2.25465e-05	VWF			ENSG00000167244	1.70009	7.77635	11.9856	0.000536129	0.0254446	IGF2
ENSG00000205056	-1.72496	2.02295	25.627	4.1421e-07	2.30936e-05	LINC02397			ENSG00000100554	0.71921	6.53048	11.9572	0.00054436	0.0256088	ATP6V1D
ENSG00000197063	1.04641	3.45269	25.6115	4.17538e-07	2.32008e-05	MAFG			ENSG00000176101	0.605426	4.06029	11.9499	0.000546495	0.0256227	SSNA1
ENSG00000128590	1.31256	4.70428	25.5879	4.22676e-07	2.34075e-05	DNAJB9			ENSG00000179010	0.677284	7.18713	11.9326	0.000551603	0.0256892	MRFAP1
ENSG00000187800	1.78991	3.87994	25.5135	4.39292e-07	2.42463e-05	PEAR1			ENSG00000109927	0.975871	2.2387	11.9369	0.000550329	0.0256892	TECTA
ENSG00000146457	0.980421	5.41765	25.483	4.46302e-07	2.45511e-05	WTAP			ENSG00000197157	0.536302	6.79553	11.921	0.000555046	0.0257634	SND1
ENSG00000161405	-1.28532	5.53192	25.458	4.52125e-07	2.47888e-05	IKZF3			ENSG00000101639	0.530839	6.30617	11.884	0.000566184	0.0260202	CEP192
ENSG00000185559	1.78431	1.596	25.408	4.6399e-07	2.53073e-05	DLK1			ENSG00000198805	0.953716	7.68402	11.8861	0.000565543	0.0260202	PNP
ENSG00000108821	-2.49084	0.977547	25.4053	4.64649e-07	2.53073e-05	COL1A1			ENSG00000269887	0.972121	1.40668	11.8878	0.00056504	0.0260202	AL391001.1
ENSG00000219507	1.41168	3.39587	25.3899	4.68368e-07	2.54259e-05	FTH1P8			ENSG00000108309	1.0137	8.11547	11.8606	0.000573341	0.0262624	RUNDC3A
ENSG00000112137	-1.28263	2.95054	25.2787	4.96169e-07	2.67665e-05	PHACTR1			ENSG00000137266	0.64053	5.30224	11.8541	0.000575332	0.0262672	SLC22A23
ENSG00000104892	1.10952	3.36374	25.2781	4.96307e-07	2.67665e-05	KLC3			ENSG00000013561	0.709597	7.61358	11.7286	0.000615482	0.0279329	RNF14
ENSG00000088053	1.34137	2.72222	25.2293	5.09026e-07	2.73631e-05	GP6			ENSG00000251705	0.833466	1.53696	11.7275	0.000615828	0.0279329	RNA5-8SP6
ENSG00000189057	-1.79165	2.19855	25.2119	5.13649e-07	2.75219e-05	FAM111B			ENSG00000137207	0.610411	5.84483	11.6981	0.000625653	0.0281039	YIPF3
ENSG00000225746	2.89687	1.35038	25.2035	5.15897e-07	2.75529e-05	MEG8			ENSG00000235105	0.640037	7.53569	11.6981	0.000625643	0.0281039	AL356968.2
ENSG00000196407	-1.81144	4.4329	25.1624	5.27e-07	2.80551e-05	THEM5			ENSG00000142444	0.684941	1.86583	11.7022	0.000624248	0.0281039	TIMM29
ENSG00000266931	1.36065	3.12554	25.138	5.33703e-07	2.83206e-05	AC092651.2			ENSG00000062822	0.557561	3.77743	11.6876	0.000629191	0.028172	POLD1
ENSG00000004468	-1.14316	4.44703	25.11	5.41505e-07	2.86083e-05	CD38			ENSG00000103148	0.697284	9.16888	11.656	0.000639942	0.0285615	NPRL3
ENSG00000211651	-2.7935	1.62716	25.1062	5.42592e-07	2.86083e-05	IGLV1-44			ENSG00000113108	-0.583805	2.6488	11.6141	0.000654522	0.028934	APBB3
ENSG00000026950	-0.954662	4.81792	25.0631	5.54842e-07	2.9161e-05	BTN3A1			ENSG00000198912	-0.556279	2.8715	11.6147	0.000654336	0.028934	C1orf174
ENSG00000252623	-2.29048	4.30923	25.02	5.67379e-07	2.97253e-05	RNA5SP481			ENSG00000173926	0.72626	5.28873	11.6183	0.000653049	0.028934	MARCH3
ENSG00000188243	-0.973021	4.08229	25.0104	5.70212e-07	2.97792e-05	COMMD6			ENSG00000121797	0.72085	2.53296	11.6014	0.000659008	0.0290402	CCRL2
ENSG00000169136	1.92356	5.04692	24.9443	5.90116e-07	3.07214e-05	ATF5			ENSG00000169727	0.420542	4.52079	11.5897	0.000663181	0.0291318	GPS1
ENSG00000116017	1.1577	5.93963	24.8989	6.04171e-07	3.13542e-05	ARID3A			ENSG00000082146	0.635422	10.7674	11.5623	0.000673043	0.0294721	STRADB
ENSG00000270550	-2.51589	1.5462	24.8827	6.09261e-07	3.15192e-05	IGHV3-30			ENSG00000176658	0.560126	3.15785	11.5286	0.000685349	0.0297305	MYO1D
ENSG00000164920	3.81914	-0.281886	24.8465	6.20813e-07	3.20165e-05	OSR2			ENSG00000112294	0.808379	7.38368	11.5289	0.000685226	0.0297305	ALDH5A1
ENSG00000175203	0.857271	5.19449	24.8212	6.29021e-07	3.23387e-05	DCTN2			ENSG00000086506	0.964699	7.92386	11.5393	0.000681402	0.0297305	HBQ1
ENSG00000088826	1.2712	10.0883	24.7924	6.3849e-07	3.27236e-05	SMOX			ENSG00000141376	0.452544	4.69431	11.5051	0.000694043	0.0298704	BCAS3
ENSG00000166963	1.2577	4.30943	24.767	6.46966e-07	3.30553e-05	MAP1A			ENSG00000160584	0.570116	7.10476	11.5055	0.000693904	0.0298704	SIK3
ENSG00000197483	1.25709	3.08575	24.7444	6.54594e-07	3.33419e-05	ZNF628			ENSG00000140403	0.70421	7.10465	11.5025	0.000695009	0.0298704	DNAJA4
ENSG00000163993	1.42455	4.93077	24.7192	6.63209e-07	3.36767e-05	S100P			ENSG00000178057	0.50899	6.35129	11.492	0.000698964	0.0299479	NDUFAF3
ENSG00000124733	0.912073	4.50555	24.6848	6.75132e-07	3.4177e-05	MEA1			ENSG00000187688	0.585759	4.81289	11.4841	0.000701924	0.0299825	TRPV2
ENSG00000204681	-1.28092	3.30859	24.6342	6.93091e-07	3.49789e-05	GABBR1			ENSG00000170180	0.777065	9.37484	11.419	0.000726987	0.0309581	GYPA
ENSG00000164897	1.06392	3.81222	24.6165	6.99507e-07	3.5195e-05	TMUB1			ENSG00000196152	0.571733	4.22349	11.4085	0.000731101	0.0310384	ZNF79
ENSG00000186834	1.41049	8.54634	24.5918	7.08528e-07	3.55405e-05	HEXIM1			ENSG00000165283	0.592399	5.2357	11.3871	0.000739554	0.0313018	STOML2
ENSG00000146278	1.10433	9.16125	24.5536	7.227e-07	3.61416e-05	PNRC1			ENSG00000204136	-1.38246	1.44518	11.3701	0.000746353	0.0313119	GGTA1P
ENSG00000182606	-0.885986	4.80036	24.5447	7.26049e-07	3.61994e-05	TRAK1			ENSG00000160948	0.425684	6.03911	11.3697	0.000746539	0.0313119	VPS28
ENSG00000109265	1.22127	1.86273	24.486	7.48529e-07	3.72077e-05	KIAA1211			ENSG00000233276	0.893087	8.81244	11.3751	0.00074435	0.0313119	GPX1
ENSG00000215182	1.82492	0.826778	24.4073	7.79733e-07	3.86424e-05	MUC5AC			ENSG00000137824	0.695946	3.47822	11.3632	0.000749149	0.031327	RMDN3
ENSG00000106245	0.976528	4.36431	24.3934	7.85392e-07	3.88064e-05	BUD31			ENSG00000140057	0.82815	2.94103	11.3267	0.000763987	0.0318324	AK7
ENSG00000101445	-1.07178	3.80806	24.3613	7.9857e-07	3.93397e-05	PPP1R16B			ENSG00000100234	1.8105	2.18521	11.3223	0.000765807	0.0318324	TIMP3
ENSG00000115415	-0.892241	5.73411	24.3221	8.14991e-07	4.00292e-05	STAT1			ENSG00000214706	0.571299	4.53075	11.3095	0.00077111	0.0318626	IFRD2
ENSG00000164463	1.12073	6.71404	24.2985	8.25051e-07	4.03841e-05	CREBRF			ENSG00000181350	0.777914	4.21195	11.3113	0.000770373	0.0318626	LRRC75A
ENSG00000185950	0.98613	5.70059	24.2937	8.27112e-07	4.03841e-05	IRS2			ENSG00000196689	-1.1547	0.0056578	11.2988	0.000775588	0.0319529	TRPV1
ENSG00000125245	-1.07387	3.04937	24.1192	9.05529e-07	4.40824e-05	GPR18			ENSG00000096696	1.13902	3.30172	11.2692	0.000788049	0.0323705	DSP
ENSG00000076554	-1.70174	2.02902	24.101	9.14113e-07	4.43694e-05	TPD52			ENSG00000198925	0.831939	6.10333	11.2625	0.000790873	0.0323909	ATG9A
ENSG00000101017	-1.25009	1.94215	24.089	9.19839e-07	4.45071e-05	CD40			ENSG00000135047	0.712067	4.3413	11.2219	0.000808367	0.0329138	CTSL
ENSG00000197705	-1.6062	1.70547	24.0838	9.22342e-07	4.45071e-05	KLHL14			ENSG00000127325	0.857281	2.20061	11.2257	0.000806702	0.0329138	BEST3
ENSG00000179833	0.975823	6.89906	24.0354	9.45807e-07	4.55063e-05	SERTAD2			ENSG00000145495	0.592525	7.74843	11.1937	0.000820775	0.0333215	MARCH6
ENSG00000211937	-2.11477	2.04927	23.8897	1.02014e-06	4.87243e-05	IGHV2-5			ENSG00000068323	0.653577	6.93661	11.1695	0.000831533	0.0335626	TFE3
ENSG00000200914	-2.25417	0.419927	23.8874	1.02141e-06	4.87243e-05	RNA5SP435			ENSG00000167705	0.789445	7.60553	11.1724	0.000830215	0.0335626	RILP
ENSG00000089127	-1.20562	3.68719	23.8871	1.02155e-06	4.87243e-05	OAS1			ENSG00000148288	0.717295	3.83324	11.1028	0.000861994	0.0345915	GBGT1
ENSG00000188229	0.986978	6.56973	23.8033	1.06699e-06	5.0628e-05	TUBB4B			ENSG00000075340	0.872823	4.85075	11.1059	0.000860547	0.0345915	ADD2
ENSG00000133169	2.5882	0.820093	23.7988	1.06948e-06	5.0628e-05	BEX1			ENSG00000183508	0.70856	13.0275	11.0735	0.000875705	0.0350408	TENT5C
ENSG00000204304	0.937338	6.22611	23.7967	1.07066e-06	5.0628e-05	PBX2			ENSG00000188459	0.869257	0.902711	11.0662	0.000879163	0.0350783	WASF4P
ENSG00000106330	1.16831	3.8832	23.7762	1.08214e-06	5.10244e-05	MOSPD3			ENSG00000163444	0.582667	5.97313	11.0553	0.000884334	0.0351839	TMEM183A
ENSG00000104324	0.927151	3.23039	23.6872	1.13335e-06	5.3287e-05	CPQ			ENSG00000123933	0.539088	6.69436	11.0428	0.000890305	0.0353205	MXD4
ENSG00000171992	-1.70055	2.21221	23.6742	1.14103e-06	5.34849e-05	SYNPO			ENSG00000168785	0.646097	7.86045	11.033	0.000895055	0.0354081	TSPAN5
ENSG00000061676	1.49685	2.94696	23.6691	1.14404e-06	5.34849e-05	NCKAP1			ENSG00000243156	0.525348	5.29882	11.0181	0.000902252	0.0355917	MICAL3
ENSG00000165914	1.2245	3.3725	23.6425	1.16e-06	5.40774e-05	TTC7B			ENSG00000171310	0.625414	6.6806	10.9891	0.000916488	0.0357482	CHST11
ENSG00000139112	1.25529	7.14193	23.6333	1.16552e-06	5.41818e-05	GABARAPL1			ENSG00000132819	0.679817	10.171	10.9943	0.000913929	0.0357482	RBM38
ENSG00000207008	-1.39858	2.95916	23.6169	1.17551e-06	5.4493e-05	SNORA54			ENSG00000140534	0.984538	0.931551	10.9991	0.000911562	0.0357482	TICRR
ENSG00000141985	0.978838	6.32683	23.584	1.1958e-06	5.5278e-05	SH3GL1			ENSG00000189060	1.18039	7.63021	10.998	0.000912097	0.0357482	H1F0
ENSG00000168081	-2.15563	0.67345	23.5127	1.24095e-06	5.72048e-05	PNOC			ENSG00000187742	0.465082	6.54632	10.9408	0.000940692	0.0364027	SECISBP2
ENSG00000162892	-1.11862	4.1117	23.4777	1.26373e-06	5.80926e-05	IL24			ENSG00000159348	0.597057	4.19653	10.9502	0.000935929	0.0364027	CYB5R1
ENSG00000185404	-0.883484	4.60573	23.4633	1.27317e-06	5.83044e-05	SP140L			ENSG00000127540	0.603902	4.01756	10.94	0.000941112	0.0364027	UQCR11
ENSG00000153253	-1.48318	1.54829	23.46	1.2754e-06	5.83044e-05	SCN3A			ENSG00000201321	0.911076	9.46882	10.9148	0.000953968	0.0367978	RNA5S9
ENSG00000198286	-0.957321	4.74146	23.4444	1.28576e-06	5.86157e-05	CARD11			ENSG00000187605	0.447848	7.31405	10.8999	0.000961681	0.0368909	TET3
ENSG00000152894	-1.00112	2.92394	23.4191	1.30277e-06	5.92275e-05	PTPRK			ENSG00000233369	0.648175	2.94443	10.9025	0.000960327	0.0368909	GTF2IP4
ENSG00000180537	-1.86339	5.69592	23.413	1.30691e-06	5.92524e-05	RNF182			ENSG00000071564	0.579763	7.27289	10.8781	0.000973071	0.0372253	TCF3
ENSG00000078589	-1.37105	3.12683	23.3921	1.32123e-06	5.97338e-05	P2RY10			ENSG00000189043	0.48703	5.30959	10.8685	0.000978161	0.0373175	NDUFA4
ENSG00000090372	0.888621	5.2897	23.3869	1.32476e-06	5.97338e-05	STRN4			ENSG00000166352	1.0384	1.58137	10.8549	0.000985332	0.0374884	C11orf74
ENSG00000276775	-3.99964	-0.574845	23.3248	1.36828e-06	6.15278e-05	IGHV4-4			ENSG00000115661	0.484141	3.57601	10.8421	0.00099217	0.0376457	STK16
ENSG00000198753	2.62304	0.506801	23.2585	1.41627e-06	6.35126e-05	PLXNB3			ENSG00000165240	0.542916	6.43722	10.8363	0.000995278	0.037661	ATP7A
ENSG00000106404	1.07226	4.29021	23.2322	1.43574e-06	6.42114e-05	CLDN15			ENSG00000180304	0.641044	7.74252	10.8176	0.0010054	0.0378323	OAZ2
ENSG00000170296	1.86642	1.53212	23.1164	1.52486e-06	6.80128e-05	GABARAP			ENSG00000029534	0.848663	10.3465	10.814	0.00100738	0.0378323	ANK1
ENSG00000198382	-0.849024	3.35786	23.1079	1.53162e-06	6.81303e-05	UVRAG			ENSG00000174358	1.50594	3.62498	10.8129	0.00100796	0.0378323	SLC6A19
ENSG00000180739	-2.51488	1.43271	22.9556	1.65784e-06	7.35464e-05	S1PR5			ENSG00000056586	0.486556	6.59186	10.7859	0.00102276	0.0382849	RC3H2
ENSG00000254612	1.53656	3.47914	22.9197	1.68912e-06	7.47334e-05	AP001000.1			ENSG00000005238	0.748564	7.55518	10.7447	0.00104577	0.0389368	FAM214B
ENSG00000143595	2.23782	2.16086	22.7673	1.82849e-06	8.06831e-05	AQP10			ENSG00000145386	1.12517	1.81314	10.7454	0.00104539	0.0389368	CCNA2
ENSG00000005381	3.51703	6.19968	22.6854	1.90816e-06	8.39745e-05	MPO			ENSG00000247934	0.821965	4.19083	10.7218	0.0010588	0.0393169	AC022364.1
ENSG00000209082	-1.38961	1.91823	22.6488	1.94478e-06	8.53584e-05	MT-TL1			ENSG00000204010	0.941394	9.13408	10.7135	0.00106359	0.0393895	IFIT1B
ENSG00000186470	-0.936294	5.1946	22.6314	1.96249e-06	8.59069e-05	BTN3A2			ENSG00000175166	0.552332	6.28216	10.7028	0.00106976	0.0394624	PSMD2
ENSG00000111335	-0.956071	4.83893	22.5686	2.0277e-06	8.85267e-05	OAS2			ENSG00000170315	0.840426	11.6168	10.6953	0.00107406	0.0394624	UBB
ENSG00000269194	2.66902	0.338666	22.5165	2.0835e-06	9.07232e-05	AC006942.1			ENSG00000159409	1.0471	0.908947	10.6964	0.00107342	0.0394624	CELF3
ENSG00000279511	1.99554	1.71102	22.4741	2.13001e-06	9.23126e-05	AL356274.2			ENSG00000260719	-0.789098	1.1747	10.6841	0.00108061	0.0395988	AC009133.3
ENSG00000078699	1.43163	5.53869	22.473	2.13119e-06	9.23126e-05	CBFA2T2			ENSG00000256269	1.04205	6.1718	10.6649	0.00109186	0.039906	HMBS
ENSG00000164010	1.32857	6.7842	22.4466	2.16065e-06	9.33436e-05	ERMAP			ENSG00000142507	0.597323	4.16811	10.646	0.00110306	0.0402099	PSMB6
ENSG00000267751	1.77459	1.13886	22.4384	2.16989e-06	9.3498e-05	AC009005.1			ENSG00000167261	-0.49588	4.59545	10.6251	0.00111565	0.040433	DPEP2
ENSG00000169385	1.63172	3.80409	22.3296	2.29644e-06	9.8693e-05	RNASE2			ENSG00000205250	0.59519	5.90727	10.6213	0.00111789	0.040433	E2F4
ENSG00000151012	1.85807	1.4145	22.3202	2.30767e-06	9.89181e-05	SLC7A11			ENSG00000159346	0.65486	12.5668	10.6271	0.00111445	0.040433	ADIPOR1
ENSG00000164821	2.90181	3.32392	22.2905	2.34359e-06	0.000100063	DEFA4			ENSG00000172534	0.374367	7.43676	10.5991	0.00113142	0.0405015	HCFC1
ENSG00000115267	-0.890133	3.44764	22.2882	2.3465e-06	0.000100063	IFIH1			ENSG00000261614	0.623222	6.28028	10.6005	0.00113055	0.0405015	YBX3P1
ENSG00000043143	-0.871713	4.67438	22.283	2.35278e-06	0.000100072	JADE2			ENSG00000143321	0.684281	9.35737	10.6039	0.00112851	0.0405015	HDGF
ENSG00000165181	1.28895	3.12564	22.2335	2.41425e-06	0.000102423	SHOC1			ENSG00000106992	0.926011	1.34503	10.6076	0.00112621	0.0405015	AK1
ENSG00000138772	1.23325	5.04383	22.2102	2.44376e-06	0.000103409	ANXA3			ENSG00000127481	0.44709	8.2624	10.5697	0.00114955	0.0407316	UBR4
ENSG00000198363	0.86787	4.05839	22.1777	2.48547e-06	0.000104904	ASPH			ENSG00000023228	0.475988	5.13776	10.5706	0.00114901	0.0407316	NDUFS1
ENSG00000186854	-1.08994	3.88964	22.1332	2.54368e-06	0.000107087	TRABD2A			ENSG00000172661	0.694714	6.88783	10.5733	0.00114735	0.0407316	WASHC2C
ENSG00000139971	3.11563	0.194706	22.0825	2.61175e-06	0.000109673	ARMH4			ENSG00000122490	0.838759	4.6044	10.5726	0.00114773	0.0407316	PQLC1
ENSG00000114948	-1.56915	1.55388	22.062	2.63985e-06	0.000110572	ADAM23			ENSG00000005075	0.567831	5.6345	10.5619	0.00115441	0.0408	POLR2J
ENSG00000204267	-1.03762	3.8503	22.0421	2.6673e-06	0.000111439	TAP2			ENSG00000115107	0.782677	3.39393	10.5444	0.00116538	0.0410833	STEAP3
ENSG00000143751	1.20655	6.86381	22.0012	2.7248e-06	0.000113554	SDE2			ENSG00000151693	-0.96095	2.11547	10.529	0.00117517	0.0412203	ASAP2
ENSG00000124508	-1.18696	2.46265	21.9963	2.73178e-06	0.000113558	BTN2A2			ENSG00000179526	0.652852	5.66111	10.529	0.00117518	0.0412203	SHARPIN
ENSG00000237765	0.895681	4.66268	21.9912	2.73903e-06	0.000113573	FAM200B			ENSG00000246705	0.560487	5.9977	10.5236	0.00117863	0.0412371	H2AFJ
ENSG00000117834	3.13396	-0.767177	21.9807	2.75407e-06	0.000113911	SLC5A9			ENSG00000136938	0.656689	9.12795	10.5025	0.00119213	0.0416051	ANP32B
ENSG00000134539	-1.11806	3.47468	21.9724	2.76602e-06	0.000114119	KLRD1			ENSG00000068878	0.630846	9.23498	10.496	0.00119631	0.0416464	PSME4
ENSG00000083454	-1.44013	2.53325	21.9319	2.82496e-06	0.00011626	P2RX5			ENSG00000125037	0.550196	8.11808	10.4833	0.00120456	0.0418292	EMC3
ENSG00000240065	-0.957438	4.88432	21.912	2.8545e-06	0.000117184	PSMB9			ENSG00000173744	0.489681	6.48058	10.4545	0.0012235	0.0423449	AGFG1
ENSG00000186265	-1.35284	2.96187	21.866	2.92366e-06	0.000119725	BTLA			ENSG00000172939	0.646202	7.04444	10.4469	0.00122853	0.0423449	OXSR1
ENSG00000185245	1.85611	5.53654	21.7769	3.06266e-06	0.000125106	GP1BA			ENSG00000112977	0.724868	6.45513	10.4473	0.00122827	0.0423449	DAP
ENSG00000105612	1.03951	3.95788	21.7502	3.10561e-06	0.000126548	DNASE2			ENSG00000134779	0.709362	6.98517	10.4018	0.0012589	0.0432844	TPGS2
ENSG00000169508	-0.930057	3.90239	21.7368	3.12737e-06	0.000127121	GPR183			ENSG00000149218	0.622393	6.48874	10.3941	0.0012642	0.0433595	ENDOD1
ENSG00000152952	1.2719	2.70549	21.7282	3.14144e-06	0.000127379	PLOD2			ENSG00000198258	0.558541	5.8797	10.3706	0.00128036	0.043806	UBL5
ENSG00000100678	1.62531	1.48986	21.6606	3.25406e-06	0.000131622	SLC8A3			ENSG00000165119	0.53307	8.88477	10.3513	0.00129381	0.0441577	HNRNPK
ENSG00000196428	0.867354	5.43635	21.6179	3.32728e-06	0.000134056	TSC22D2			ENSG00000136986	0.624081	5.694	10.3434	0.00129935	0.0442384	DERL1
ENSG00000219891	4.12665	-0.637816	21.6161	3.33048e-06	0.000134056	ZSCAN12P1			ENSG00000131495	0.54816	4.48846	10.3311	0.00130809	0.0443191	NDUFA2
ENSG00000179588	1.05228	4.45272	21.5865	3.38224e-06	0.000135565	ZFPM1			ENSG00000146535	0.711382	6.16105	10.3355	0.00130496	0.0443191	GNA12
ENSG00000234184	-2.12185	0.975693	21.5853	3.38441e-06	0.000135565	LINC01781			ENSG00000269867	0.794161	2.93829	10.3146	0.00131982	0.044608	AC010326.3
ENSG00000166148	2.63143	1.46587	21.4477	3.63605e-06	0.000145292	AVPR1A			ENSG00000182512	0.649119	8.74242	10.283	0.00134258	0.0452675	GLRX5
ENSG00000279159	0.837869	4.4915	21.4098	3.7088e-06	0.000147841	AC003681.1			ENSG00000275126	0.652342	4.41214	10.2707	0.00135162	0.0454124	HIST1H4L
ENSG00000129562	1.35166	6.69289	21.4012	3.72529e-06	0.000148141	DAD1			ENSG00000186591	0.764671	10.3203	10.2682	0.0013534	0.0454124	UBE2H
ENSG00000124145	2.15488	0.437667	21.3815	3.76381e-06	0.000149313	SDC4			ENSG00000171840	0.756528	5.75184	10.2472	0.00136893	0.045823	NINJ2
ENSG00000102445	-1.15473	4.24648	21.3592	3.80794e-06	0.000150701	RUBCNL			ENSG00000180354	0.63082	6.95652	10.2359	0.0013773	0.0459213	MTURN
ENSG00000176903	0.928765	4.55615	21.3391	3.84792e-06	0.000151919	PNMA1			ENSG00000227339	0.841085	0.68773	10.2344	0.00137846	0.0459213	THRAP3P1
ENSG00000172232	2.6133	3.34612	21.3081	3.91066e-06	0.000154028	AZU1			ENSG00000100714	0.435617	3.9504	10.2197	0.00138952	0.0461792	MTHFD1
ENSG00000091972	-1.48307	1.26846	21.2946	3.93844e-06	0.000154752	CD200			ENSG00000140688	0.537542	2.96369	10.156	0.00143832	0.0474611	C16orf58
ENSG00000181026	1.04872	3.49709	21.2617	4.00652e-06	0.000156758	AEN			ENSG00000181218	0.831712	2.36061	10.1624	0.00143332	0.0474611	HIST3H2A
ENSG00000143545	1.3453	3.85208	21.2608	4.00847e-06	0.000156758	RAB13			ENSG00000076382	0.967536	1.86169	10.1598	0.00143534	0.0474611	SPAG5
ENSG00000149564	1.71218	2.97499	21.1938	4.1511e-06	0.000161952	ESAM			ENSG00000165416	0.386874	5.4633	10.1498	0.00144319	0.0475093	SUGT1
ENSG00000225313	1.12074	3.12959	21.1637	4.21667e-06	0.000163921	AL513327.1			ENSG00000133816	0.691225	10.2935	10.1448	0.00144707	0.0475247	MICAL2
ENSG00000186205	1.30477	3.66694	21.1615	4.2215e-06	0.000163921	MARC1			ENSG00000105656	-0.503602	3.74646	10.123	0.00146434	0.0479786	ELL
ENSG00000115657	1.62397	1.36746	21.1559	4.234e-06	0.000163921	ABCB6			ENSG00000211662	-1.77978	2.0872	10.1007	0.00148215	0.0484483	IGLV3-21
ENSG00000142186	1.07555	6.30779	21.1526	4.2413e-06	0.000163921	SCYL1			ENSG00000095380	0.498796	3.63605	10.0808	0.0014982	0.0487441	NANS
ENSG00000173848	1.39951	5.76051	21.136	4.27825e-06	0.000164963	NET1			ENSG00000233087	1.00653	1.43869	10.0818	0.00149738	0.0487441	RAB6D
ENSG00000136573	-1.20507	3.1506	21.0953	4.37006e-06	0.00016811	BLK			ENSG00000108406	0.61474	5.86795	10.066	0.00151028	0.0490225	DHX40
ENSG00000178053	2.44975	0.608406	21.0866	4.38985e-06	0.000168479	MLF1			ENSG00000103657	0.510067	8.86446	10.0425	0.0015297	0.0495373	HERC1
ENSG00000178342	4.53134	-0.927193	21.0589	4.45388e-06	0.000170539	KCNG2			ENSG00000134248	0.595357	5.43992	10.0309	0.00153935	0.0497344	LAMTOR5
ENSG00000159339	1.28234	5.33577	21.0507	4.47285e-06	0.000170869	PADI4
ENSG00000127863	3.36543	0.703332	21.0364	4.50648e-06	0.00017156	TNFRSF19
ENSG00000137507	2.43298	1.23383	21.0341	4.51174e-06	0.00017156	LRRC32
ENSG00000106125	2.7877	-0.10967	21.0279	4.52646e-06	0.000171725	MINDY4
ENSG00000275063	-3.28076	-0.00986832	20.9952	4.60438e-06	0.00017428	AC233755.1
ENSG00000176105	1.13061	3.23936	20.9888	4.6198e-06	0.000174355	YES1
ENSG00000237111	-3.02477	-0.807438	20.9856	4.62749e-06	0.000174355	IGHJ3P
ENSG00000014123	-0.836721	4.05517	20.8386	4.99658e-06	0.000187833	UFL1
ENSG00000138867	-0.967203	7.12266	20.8123	5.06556e-06	0.000189993	GUCD1
ENSG00000127824	0.84379	6.62482	20.623	5.59216e-06	0.000209268	TUBA4A
ENSG00000211673	-2.69975	0.932394	20.6155	5.61396e-06	0.000209609	IGLV3-1
ENSG00000227028	1.14168	2.13849	20.5751	5.73356e-06	0.00021319	SLC8A1-AS1
ENSG00000105438	0.749744	4.77249	20.5744	5.7357e-06	0.00021319	KDELR1
ENSG00000134294	1.20646	7.36459	20.5614	5.77494e-06	0.000214166	SLC38A2
ENSG00000179361	0.967832	5.43383	20.5044	5.9495e-06	0.000220145	ARID3B
ENSG00000180644	-1.3875	3.56373	20.4414	6.14856e-06	0.000227001	PRF1
ENSG00000240505	-1.75957	1.6232	20.4133	6.23936e-06	0.000229434	TNFRSF13B
ENSG00000204389	1.138	5.53211	20.4074	6.25873e-06	0.000229434	HSPA1A
ENSG00000237264	2.18888	-0.626563	20.4057	6.26443e-06	0.000229434	FTH1P11
ENSG00000182551	1.14111	3.79132	20.4039	6.27006e-06	0.000229434	ADI1
ENSG00000197044	-1.44473	2.11389	20.3698	6.38282e-06	0.000233044	ZNF441
ENSG00000188042	-0.818492	5.54076	20.3219	6.54474e-06	0.000238428	ARL4C
ENSG00000170852	0.873473	4.6581	20.3026	6.61117e-06	0.000240317	KBTBD2
ENSG00000102393	1.14397	2.8905	20.2808	6.68694e-06	0.000242205	GLA
ENSG00000170989	-0.918936	5.35563	20.2769	6.70042e-06	0.000242205	S1PR1
ENSG00000173083	1.18988	3.6913	20.275	6.70712e-06	0.000242205	HPSE
ENSG00000210144	-1.63344	3.41553	20.263	6.74944e-06	0.000243201	MT-TY
ENSG00000082512	-0.94991	4.44111	20.2014	6.97008e-06	0.000250604	TRAF5
ENSG00000122035	1.34545	1.65374	20.1903	7.01061e-06	0.000251513	RASL11A
ENSG00000181744	1.11187	5.4933	20.1811	7.04458e-06	0.000252184	DIPK2A
ENSG00000106263	-0.764545	5.73392	20.1529	7.14922e-06	0.000255376	EIF3B
ENSG00000136141	-0.835519	3.65936	20.1458	7.1758e-06	0.000255772	LRCH1
ENSG00000105245	1.20275	2.78924	20.095	7.36881e-06	0.000261739	NUMBL
ENSG00000139187	-1.17119	2.42056	20.0934	7.37493e-06	0.000261739	KLRG1
ENSG00000261840	1.24167	1.85603	20.0861	7.40321e-06	0.000262178	AC093249.6
ENSG00000274210	-1.65644	2.00389	20.0703	7.46476e-06	0.000263792	RF00003
ENSG00000207181	-2.04808	0.990811	20.05	7.54431e-06	0.000266034	SNORA14B
ENSG00000224650	-4.94348	-0.0394132	20.0182	7.67069e-06	0.000269913	IGHV3-74
ENSG00000196664	-1.51525	2.54761	20.0128	7.69264e-06	0.00027011	TLR7
ENSG00000133740	-1.49582	1.64444	19.9905	7.78279e-06	0.000272695	E2F5
ENSG00000137502	-0.844475	4.04835	19.9778	7.83462e-06	0.00027393	RAB30
ENSG00000113742	1.24447	10.9019	19.9416	7.98427e-06	0.000278572	CPEB4
ENSG00000201644	-1.84037	1.00577	19.9208	8.07191e-06	0.000281035	RF00019
ENSG00000173320	2.72898	-0.399516	19.9029	8.14752e-06	0.000282643	STOX2
ENSG00000175779	2.93323	0.257487	19.9018	8.15234e-06	0.000282643	C15orf53
ENSG00000145860	0.775516	4.80984	19.8957	8.17843e-06	0.000282953	RNF145
ENSG00000152217	-1.0995	3.43378	19.8875	8.21338e-06	0.000283568	SETBP1
ENSG00000223361	1.68337	0.518084	19.8562	8.34915e-06	0.000287653	FTH1P10
ENSG00000177169	0.863347	5.79139	19.8257	8.48363e-06	0.000291678	ULK1
ENSG00000160460	2.24019	0.813493	19.7898	8.64417e-06	0.00029658	SPTBN4
ENSG00000158552	1.06587	3.9392	19.7592	8.78386e-06	0.000300747	ZFAND2B
ENSG00000257743	1.45998	4.23005	19.6873	9.12075e-06	0.000311635	MGAM2
ENSG00000177125	1.13423	4.55265	19.6198	9.4483e-06	0.00032216	ZBTB34
ENSG00000130303	-1.18949	2.52517	19.5996	9.5488e-06	0.000324467	BST2
ENSG00000211941	-3.26617	0.245162	19.5983	9.55528e-06	0.000324467	IGHV3-11
ENSG00000115946	1.21087	2.78026	19.5665	9.71575e-06	0.000329238	PNO1
ENSG00000026751	-1.5241	2.71608	19.5505	9.79747e-06	0.000331122	SLAMF7
ENSG00000229117	1.27315	8.1796	19.5478	9.81148e-06	0.000331122	RPL41
ENSG00000163683	-0.897746	3.37019	19.5155	9.97879e-06	0.000336082	SMIM14
ENSG00000111801	-0.968894	4.13454	19.4916	1.01043e-05	0.000339615	BTN3A3
ENSG00000018280	1.17321	7.04244	19.4703	1.02175e-05	0.000342723	SLC11A1
ENSG00000211598	-2.63734	2.00217	19.4646	1.02481e-05	0.000343052	IGKV4-1
ENSG00000241294	-3.19581	-0.0998251	19.4544	1.03032e-05	0.00034356	IGKV2-24
ENSG00000137801	1.7709	7.09505	19.4512	1.03203e-05	0.00034356	THBS1
ENSG00000157693	-0.972175	2.74438	19.4502	1.03258e-05	0.00034356	TMEM268
ENSG00000252316	-1.64854	10.1996	19.4257	1.04592e-05	0.000347299	RNY4
ENSG00000169860	1.84217	3.0444	19.4066	1.05641e-05	0.00035008	P2RY1
ENSG00000197057	-2.02037	0.293808	19.3198	1.10555e-05	0.000365389	DTHD1
ENSG00000120885	1.20768	5.0924	19.3172	1.10704e-05	0.000365389	CLU
ENSG00000153574	-1.34815	7.63579	19.2689	1.13541e-05	0.000374005	RPIA
ENSG00000134668	2.2427	0.880477	19.2498	1.14682e-05	0.00037701	SPOCD1
ENSG00000141179	-0.909085	5.38984	19.1836	1.18728e-05	0.000389537	PCTP
ENSG00000202187	-1.55887	2.89425	19.1508	1.20787e-05	0.000395505	RNA5SP355
ENSG00000196628	-0.862203	4.21621	19.1422	1.21335e-05	0.000396513	TCF4
ENSG00000255198	1.26178	2.10594	19.119	1.22816e-05	0.000400558	SNHG9
ENSG00000144331	2.12296	2.06675	19.0533	1.2712e-05	0.000413779	ZNF385B
ENSG00000269970	3.76408	-0.911257	19.019	1.29422e-05	0.000420443	AL162424.1
ENSG00000168421	-0.793114	4.84775	19.0058	1.30318e-05	0.000422524	RHOH
ENSG00000105856	1.38702	6.21111	18.9959	1.30997e-05	0.000423891	HBP1
ENSG00000166432	-0.910041	3.32434	18.9916	1.31295e-05	0.000424023	ZMAT1
ENSG00000242960	1.25521	1.22828	18.9735	1.32549e-05	0.000427236	FTH1P23
ENSG00000103175	2.0217	0.86566	18.887	1.38697e-05	0.000446184	WFDC1
ENSG00000134265	0.974767	4.92982	18.8822	1.39045e-05	0.000446432	NAPG
ENSG00000172175	-0.87083	4.53379	18.8082	1.44545e-05	0.000463189	MALT1
ENSG00000163083	4.18675	-0.782165	18.7808	1.46638e-05	0.000468929	INHBB
ENSG00000092096	2.06281	0.419216	18.7773	1.46904e-05	0.000468929	SLC22A17
ENSG00000181220	0.718488	5.24259	18.7411	1.49718e-05	0.000476988	ZNF746
ENSG00000112182	-0.934721	5.09356	18.7289	1.50683e-05	0.000479136	BACH2
ENSG00000163536	1.33962	5.77644	18.718	1.51542e-05	0.000480942	SERPINI1
ENSG00000111640	0.878015	7.90308	18.7018	1.52836e-05	0.000484118	GAPDH
ENSG00000170836	0.851101	4.22042	18.6935	1.53506e-05	0.000485308	PPM1D
ENSG00000105186	0.945274	4.66539	18.6547	1.56658e-05	0.000494325	ANKRD27
ENSG00000237541	-2.46776	0.394678	18.6339	1.58377e-05	0.000498798	HLA-DQA2
ENSG00000142875	-0.831493	5.73009	18.6303	1.5868e-05	0.000498799	PRKACB
ENSG00000159713	-1.41854	2.62848	18.6238	1.59224e-05	0.000499558	TPPP3
ENSG00000222806	-1.45363	5.1549	18.5961	1.61554e-05	0.000505906	RNA5SP225
ENSG00000118922	-0.932387	4.88221	18.5839	1.62588e-05	0.000508179	KLF12
ENSG00000120708	-1.00296	4.28272	18.5451	1.65933e-05	0.000517655	TGFBI
ENSG00000259719	2.02415	1.43077	18.5212	1.68027e-05	0.000523197	LINC02284
ENSG00000146122	1.60394	1.93708	18.5147	1.68601e-05	0.000523309	DAAM2
ENSG00000213809	-2.49051	0.22821	18.5101	1.69004e-05	0.000523309	KLRK1
ENSG00000104814	-0.976751	4.23899	18.5095	1.69056e-05	0.000523309	MAP4K1
ENSG00000115594	1.17	3.02977	18.5034	1.69602e-05	0.000523309	IL1R1
ENSG00000166428	-1.37637	2.82174	18.5029	1.69648e-05	0.000523309	PLD4
ENSG00000102245	-0.842662	4.13152	18.4949	1.70361e-05	0.000523437	CD40LG
ENSG00000162739	-0.863808	3.9145	18.492	1.70619e-05	0.000523437	SLAMF6
ENSG00000120709	0.738554	4.90075	18.489	1.70885e-05	0.000523437	FAM53C
ENSG00000234975	1.30184	2.39119	18.4882	1.70958e-05	0.000523437	FTH1P2
ENSG00000269246	1.42366	1.32899	18.4804	1.71661e-05	0.000524615	AC011445.2
ENSG00000005059	-0.76587	3.93528	18.4458	1.74807e-05	0.000533244	MCUB
ENSG00000105610	1.21771	6.50488	18.4407	1.7527e-05	0.000533667	KLF1
ENSG00000167986	-1.02152	6.83708	18.437	1.75614e-05	0.000533731	DDB1
ENSG00000134352	1.12629	8.5949	18.4291	1.76345e-05	0.000534967	IL6ST
ENSG00000138722	1.43067	4.11549	18.4232	1.76895e-05	0.00053565	MMRN1
ENSG00000170100	1.129	4.67906	18.3965	1.79387e-05	0.000542203	ZNF778
ENSG00000120279	1.5209	1.38158	18.3891	1.80086e-05	0.00054332	MYCT1
ENSG00000268433	1.9261	2.04667	18.37	1.81895e-05	0.000547776	MTDHP3
ENSG00000095637	1.12235	4.68937	18.348	1.84013e-05	0.000553145	SORBS1
ENSG00000145246	-1.16358	2.672	18.3159	1.87144e-05	0.000561533	ATP10D
ENSG00000147650	1.67848	2.85524	18.3098	1.87741e-05	0.000562303	LRP12
ENSG00000077232	-0.82894	5.12951	18.2765	1.91052e-05	0.000571131	DNAJC10
ENSG00000170035	1.07145	5.92415	18.2732	1.9138e-05	0.000571131	UBE2E3
ENSG00000164309	1.71669	0.70329	18.2114	1.97691e-05	0.000588899	CMYA5
ENSG00000101412	1.10942	2.97179	18.1865	2.00298e-05	0.000595589	E2F1
ENSG00000162894	-0.978679	7.16762	18.172	2.01826e-05	0.000598912	FCMR
ENSG00000110047	0.769367	7.11161	18.1663	2.02425e-05	0.000598912	EHD1
ENSG00000111331	-1.197	3.83844	18.1624	2.02848e-05	0.000598912	OAS3
ENSG00000221963	-0.919154	5.31491	18.1606	2.03035e-05	0.000598912	APOL6
ENSG00000187513	3.36262	0.188275	18.1588	2.0323e-05	0.000598912	GJA4
ENSG00000172354	0.95604	7.76744	18.1543	2.03707e-05	0.000599248	GNB2
ENSG00000188452	-0.744412	4.53107	18.1447	2.04738e-05	0.000601209	CERKL
ENSG00000144445	1.05507	5.19193	18.132	2.06113e-05	0.000604171	KANSL1L
ENSG00000140682	1.71374	2.61183	18.1254	2.06827e-05	0.000605189	TGFB1I1
ENSG00000158089	1.82204	1.2814	18.1155	2.07907e-05	0.000607273	GALNT14
ENSG00000148154	0.934064	4.81775	18.0882	2.10899e-05	0.000614149	UGCG
ENSG00000133056	-1.0377	3.93555	18.0873	2.11005e-05	0.000614149	PIK3C2B
ENSG00000267322	-1.07866	3.26661	18.0583	2.14238e-05	0.000622461	SNHG22
ENSG00000132274	-0.926163	5.04289	18.01	2.19752e-05	0.000637357	TRIM22
ENSG00000154330	1.63432	1.35106	17.9946	2.21528e-05	0.000640837	PGM5
ENSG00000198795	1.8895	1.32361	17.9929	2.21728e-05	0.000640837	ZNF521
ENSG00000211662	-3.28425	1.10012	17.9895	2.22131e-05	0.00064088	IGLV3-21
ENSG00000254709	-2.11638	0.815076	17.9746	2.23873e-05	0.000643729	IGLL5
ENSG00000200310	-1.62531	4.42137	17.9744	2.23899e-05	0.000643729	RNA5SP215
ENSG00000196415	4.14782	4.65358	17.9595	2.2566e-05	0.000647663	PRTN3
ENSG00000074416	1.11643	3.02258	17.9444	2.2745e-05	0.000651668	MGLL
ENSG00000163584	-0.809024	3.10665	17.9243	2.29868e-05	0.000657454	RPL22L1
ENSG00000269954	-1.3243	1.65185	17.9084	2.31798e-05	0.000661827	AC022239.1
ENSG00000260629	1.43795	2.12021	17.8974	2.33136e-05	0.000664499	BGLT3
ENSG00000211933	-1.6	1.53657	17.8821	2.35019e-05	0.000667027	IGHV6-1
ENSG00000108405	1.04641	4.79613	17.8813	2.35115e-05	0.000667027	P2RX1
ENSG00000219665	1.1488	2.96559	17.8804	2.35236e-05	0.000667027	ZNF433-AS1
ENSG00000213753	0.939407	2.8065	17.8734	2.36097e-05	0.00066832	CENPBD1P1
ENSG00000108839	1.06151	3.29479	17.8475	2.39336e-05	0.000676329	ALOX12
ENSG00000079156	1.40363	1.94405	17.8379	2.40541e-05	0.000678573	OSBPL6
ENSG00000235621	-1.80132	0.783076	17.825	2.42185e-05	0.000680971	LINC00494
ENSG00000196923	0.849072	5.81434	17.822	2.42568e-05	0.000680971	PDLIM7
ENSG00000211967	-3.29872	-0.229024	17.8215	2.42629e-05	0.000680971	IGHV3-53
ENSG00000143294	0.754122	4.43348	17.7893	2.4677e-05	0.000691417	PRCC
ENSG00000188822	-0.859187	2.87184	17.7637	2.50115e-05	0.0006996	CNR2
ENSG00000173852	1.15645	2.43883	17.7552	2.51224e-05	0.000701513	DPY19L1
ENSG00000133069	1.0837	9.75975	17.7153	2.56559e-05	0.000714432	TMCC2
ENSG00000162144	-0.974241	2.70491	17.7141	2.56716e-05	0.000714432	CYB561A3
ENSG00000101400	1.10706	1.74583	17.6947	2.59347e-05	0.000720538	SNTA1
ENSG00000177666	0.996333	9.55107	17.656	2.64673e-05	0.000734102	PNPLA2
ENSG00000102362	1.13568	2.08397	17.6294	2.68406e-05	0.000743204	SYTL4
ENSG00000239857	1.11977	2.09938	17.6237	2.69214e-05	0.000744195	GET4
ENSG00000168329	-1.0437	5.77592	17.6194	2.69829e-05	0.000744646	CX3CR1
ENSG00000174021	0.75357	4.99225	17.5743	2.76296e-05	0.00076122	GNG5
ENSG00000197971	-0.79873	7.19884	17.562	2.78089e-05	0.000764884	MBP
ENSG00000169155	1.04057	3.15714	17.5499	2.7987e-05	0.000768502	ZBTB43
ENSG00000169704	1.70941	4.41911	17.538	2.81622e-05	0.000771629	GP9
ENSG00000069493	-0.869899	5.50106	17.5358	2.81944e-05	0.000771629	CLEC2D
ENSG00000102010	1.3016	2.21095	17.5291	2.82941e-05	0.000773076	BMX
ENSG00000137265	-1.19484	3.92455	17.5195	2.84379e-05	0.000775719	IRF4
ENSG00000109756	1.07332	7.16243	17.5135	2.85281e-05	0.000776898	RAPGEF2
ENSG00000211934	-2.72749	2.15217	17.51	2.85807e-05	0.000777045	IGHV1-2
ENSG00000236008	1.92086	0.852991	17.4695	2.91947e-05	0.000792435	LINC01814
ENSG00000126391	0.957503	3.43718	17.4634	2.92887e-05	0.000793681	FRMD8
ENSG00000129911	0.861659	3.39844	17.4464	2.9553e-05	0.000799529	KLF16
ENSG00000124429	2.51299	0.414809	17.4223	2.99289e-05	0.000808373	POF1B
ENSG00000101335	1.3923	5.83578	17.407	3.01713e-05	0.000813591	MYL9
ENSG00000138119	-0.985471	3.10461	17.3803	3.05974e-05	0.000823734	MYOF
ENSG00000112294	-1.27111	6.71766	17.3726	3.0722e-05	0.000825485	ALDH5A1
ENSG00000166575	0.938918	3.06811	17.3701	3.07625e-05	0.000825485	TMEM135
ENSG00000198677	-0.78573	5.15458	17.3531	3.10395e-05	0.000831567	TTC37
ENSG00000246705	1.06591	6.7304	17.3467	3.11434e-05	0.000831873	H2AFJ
ENSG00000059378	-0.786225	4.45393	17.3462	3.11518e-05	0.000831873	PARP12
ENSG00000042980	-0.961869	2.75721	17.3207	3.15728e-05	0.000841754	ADAM28
ENSG00000285219	1.46662	0.87703	17.2926	3.20437e-05	0.000852931	AL591485.1
ENSG00000187699	1.40469	7.01894	17.2403	3.29381e-05	0.000875327	C2orf88
ENSG00000180385	1.69833	2.56148	17.2318	3.30854e-05	0.000877826	EMC3-AS1
ENSG00000106305	0.880418	1.9213	17.2282	3.31477e-05	0.000878067	AIMP2
ENSG00000149925	0.947399	3.92665	17.1901	3.38191e-05	0.00089408	ALDOA
ENSG00000005961	1.77282	6.10863	17.1878	3.38605e-05	0.00089408	ITGA2B
ENSG00000233461	1.4636	2.3168	17.1745	3.40977e-05	0.000898904	AL445524.1
ENSG00000174175	1.6554	4.3016	17.1581	3.43939e-05	0.000905267	SELP
ENSG00000069702	-1.53533	1.98635	17.1292	3.49215e-05	0.000917689	TGFBR3
ENSG00000163359	0.965578	2.90925	17.1188	3.51133e-05	0.000921264	COL6A3
ENSG00000139629	-0.943066	3.98366	17.1129	3.52213e-05	0.000922631	GALNT6
ENSG00000199525	-1.55594	3.23043	17.1029	3.54079e-05	0.000926048	RNA5SP295
ENSG00000105613	1.81468	0.227305	17.0738	3.59544e-05	0.000938854	MAST1
ENSG00000251158	3.41534	-0.907983	17.0632	3.61553e-05	0.000942609	AC131392.2
ENSG00000174705	1.24674	1.61024	17.0572	3.62705e-05	0.000944121	SH3PXD2B
ENSG00000115129	1.25265	1.70658	17.0519	3.63724e-05	0.000945281	TP53I3
ENSG00000211685	-3.57612	-1.41013	17.0363	3.66727e-05	0.000951177	IGLC7
ENSG00000200741	-1.39541	5.41007	17.0341	3.67145e-05	0.000951177	RNA5SP161
ENSG00000085563	-1.12867	2.37859	17.0158	3.70709e-05	0.000958905	ABCB1
ENSG00000159958	-1.02029	4.13587	16.9966	3.74472e-05	0.000967122	TNFRSF13C
ENSG00000184613	-1.00067	4.39769	16.9713	3.7949e-05	0.000978552	NELL2
ENSG00000183762	0.811457	4.35946	16.9537	3.83033e-05	0.000986146	KREMEN1
ENSG00000100664	1.00442	8.71518	16.9377	3.86276e-05	0.00099145	EIF5
ENSG00000087086	1.34686	15.2422	16.9376	3.86295e-05	0.00099145	FTL
ENSG00000147206	2.80471	0.22146	16.9167	3.90558e-05	0.00100084	NXF3
ENSG00000204420	1.5068	6.58981	16.8645	4.01461e-05	0.00102675	MPIG6B
ENSG00000073861	-1.722	2.4962	16.8609	4.0221e-05	0.00102675	TBX21
ENSG00000211935	-2.24022	1.51245	16.8594	4.02536e-05	0.00102675	IGHV1-3
ENSG00000163564	-0.887386	3.921	16.8359	4.07555e-05	0.00103794	PYHIN1
ENSG00000104903	1.10127	9.05463	16.7914	4.17224e-05	0.00106093	LYL1
ENSG00000169504	1.01103	5.2279	16.7717	4.21579e-05	0.00106986	CLIC4
ENSG00000197951	-1.17977	1.53475	16.7696	4.22033e-05	0.00106986	ZNF71
ENSG00000100453	-1.54699	2.27332	16.7519	4.25997e-05	0.00107825	GZMB
ENSG00000117009	-1.76868	1.42499	16.7443	4.27694e-05	0.00108089	KMO
ENSG00000150045	-2.03815	1.36815	16.731	4.30722e-05	0.00108688	KLRF1
ENSG00000169905	0.907532	6.24859	16.7052	4.36615e-05	0.00110007	TOR1AIP2
ENSG00000197142	-0.954964	3.54997	16.6535	4.48682e-05	0.00112875	ACSL5
ENSG00000234719	1.4308	2.72127	16.6491	4.49708e-05	0.00112881	NPIPB2
ENSG00000179348	0.939556	3.95049	16.6463	4.50389e-05	0.00112881	GATA2
ENSG00000171467	-0.731864	4.61302	16.6447	4.50756e-05	0.00112881	ZNF318
ENSG00000259207	1.68536	5.08452	16.6392	4.52073e-05	0.00113039	ITGB3
ENSG00000173369	2.53959	-0.00716663	16.6106	4.58945e-05	0.00114584	C1QB
ENSG00000275084	-1.82226	1.84693	16.5782	4.66844e-05	0.0011638	SNORD91B
ENSG00000126775	0.940098	6.16943	16.5698	4.68911e-05	0.00116718	ATG14
ENSG00000130656	1.52024	9.4774	16.5449	4.75109e-05	0.00118083	HBZ
ENSG00000211459	-0.994831	12.7676	16.5265	4.79748e-05	0.00119057	MT-RNR1
ENSG00000181751	0.953489	3.66012	16.5199	4.81423e-05	0.00119293	C5orf30
ENSG00000155659	1.60265	0.901674	16.5114	4.8359e-05	0.0011965	VSIG4
ENSG00000104979	0.712294	5.06738	16.5004	4.86411e-05	0.00119877	C19orf53
ENSG00000112149	-1.27428	2.38411	16.5002	4.8644e-05	0.00119877	CD83
ENSG00000100448	3.10292	2.63933	16.4993	4.86685e-05	0.00119877	CTSG
ENSG00000106070	0.94738	3.42781	16.4918	4.88605e-05	0.00120171	GRB10
ENSG00000221716	-1.89075	0.115053	16.4873	4.8976e-05	0.00120275	SNORA11
ENSG00000254338	2.96739	-0.111245	16.4742	4.93172e-05	0.00120934	MAFA-AS1
ENSG00000171522	-0.869843	4.30766	16.4668	4.95087e-05	0.00121223	PTGER4
ENSG00000168268	1.10029	2.29682	16.4614	4.9651e-05	0.00121391	NT5DC2
ENSG00000207507	1.71635	0.958189	16.445	5.00832e-05	0.00122267	RNU6-9
ENSG00000102804	0.703813	5.15148	16.4373	5.02871e-05	0.00122583	TSC22D1
ENSG00000229833	1.14876	1.81336	16.4304	5.04702e-05	0.00122835	PET100
ENSG00000224373	-2.18114	1.93864	16.4278	5.05392e-05	0.00122835	IGHV4-59
ENSG00000197993	1.12164	5.97017	16.4229	5.06687e-05	0.00122968	KEL
ENSG00000268027	-1.16171	2.53466	16.4103	5.10084e-05	0.00123611	AC243960.1
ENSG00000007080	0.960745	5.79622	16.4064	5.11121e-05	0.00123681	CCDC124
ENSG00000154511	-1.14249	1.80012	16.3703	5.20944e-05	0.00125873	DIPK1A
ENSG00000056558	-0.90971	4.03706	16.3579	5.24384e-05	0.00126519	TRAF1
ENSG00000119862	1.71875	4.48129	16.3452	5.279e-05	0.00127005	LGALSL
ENSG00000171596	-2.38515	0.224436	16.3451	5.27938e-05	0.00127005	NMUR1
ENSG00000225697	0.86155	2.55201	16.3407	5.29166e-05	0.00127115	SLC26A6
ENSG00000173598	1.10763	8.4669	16.3348	5.30796e-05	0.00127322	NUDT4
ENSG00000119866	-0.883184	5.18161	16.2835	5.45364e-05	0.00130626	BCL11A
ENSG00000242265	-1.21159	1.73006	16.2245	5.62624e-05	0.00134565	PEG10
ENSG00000207475	-1.99928	-0.367905	16.2089	5.67257e-05	0.00135477	SNORA80E
ENSG00000183943	-0.83609	3.83305	16.1849	5.74509e-05	0.0013701	PRKX
ENSG00000137947	0.67342	4.56083	16.1584	5.82589e-05	0.00138737	GTF2B
ENSG00000173585	-2.19471	0.645647	16.1321	5.90737e-05	0.00140294	CCR9
ENSG00000196182	0.837495	6.26072	16.1318	5.9083e-05	0.00140294	STK40
ENSG00000179299	2.32053	1.50111	16.1209	5.94258e-05	0.00140906	NSUN7
ENSG00000179271	1.02764	6.05953	16.1125	5.96883e-05	0.00141325	GADD45GIP1
ENSG00000104918	1.88641	3.74673	16.0816	6.06709e-05	0.00143446	RETN
ENSG00000114742	0.77491	5.30173	16.0761	6.08471e-05	0.00143478	WDR48
ENSG00000237513	-1.25539	3.5523	16.0757	6.08585e-05	0.00143478	AC007384.1
ENSG00000146555	1.58327	0.301401	16.0679	6.11127e-05	0.00143872	SDK1
ENSG00000171208	-1.80055	0.828766	16.0645	6.12226e-05	0.00143925	NETO2
ENSG00000206932	1.57953	2.033	16.0566	6.14779e-05	0.0014432	RNU6-4P
ENSG00000143333	1.81925	0.715361	16.0506	6.16735e-05	0.00144573	RGS16
ENSG00000241106	-1.82413	0.63481	16.0347	6.21934e-05	0.00145586	HLA-DOB
ENSG00000102837	1.88464	4.80608	16.012	6.2941e-05	0.00147127	OLFM4
ENSG00000121895	-1.04044	2.77239	15.9987	6.33859e-05	0.00147957	TMEM156
ENSG00000164236	1.16081	3.21009	15.9688	6.43936e-05	0.00150097	ANKRD33B
ENSG00000185022	1.27129	2.18547	15.9475	6.51235e-05	0.00151584	MAFF
ENSG00000224032	0.910845	4.02329	15.9268	6.58383e-05	0.00153032	EPB41L4A-AS1
ENSG00000197561	2.70594	4.23568	15.882	6.74168e-05	0.00156481	ELANE
ENSG00000143799	-0.838207	5.71594	15.8493	6.85933e-05	0.00158988	PARP1
ENSG00000202395	2.52027	-0.405694	15.8463	6.87018e-05	0.00159016	RN7SKP1
ENSG00000201321	-1.22709	8.72982	15.8314	6.92438e-05	0.00160046	RNA5S9
ENSG00000162687	3.20096	0.558156	15.827	6.94038e-05	0.00160192	KCNT2
ENSG00000233184	-1.14101	1.70108	15.8142	6.98757e-05	0.00161056	AC093157.1
ENSG00000198467	0.987499	2.90372	15.798	7.04771e-05	0.00162105	TPM2
ENSG00000157514	0.916181	6.86759	15.7966	7.05276e-05	0.00162105	TSC22D3
ENSG00000185052	1.86486	1.11235	15.7688	7.15748e-05	0.00164253	SLC24A3
ENSG00000104976	1.10099	2.02872	15.7665	7.1661e-05	0.00164253	SNAPC2
ENSG00000152785	-2.26965	0.138939	15.7527	7.21852e-05	0.00165225	BMP3
ENSG00000090376	0.956277	5.97432	15.7199	7.34462e-05	0.0016775	IRAK3
ENSG00000064490	0.969317	4.47799	15.7188	7.34915e-05	0.0016775	RFXANK
ENSG00000137672	2.4064	0.601682	15.7055	7.40077e-05	0.00168695	TRPC6
ENSG00000282508	1.35314	1.23215	15.6908	7.45844e-05	0.00169548	LINC01002
ENSG00000237719	1.94228	0.212844	15.6908	7.45874e-05	0.00169548	Z95152.1
ENSG00000231485	1.94667	0.975101	15.6713	7.53591e-05	0.00171066	AL357078.1
ENSG00000113763	1.54632	1.48468	15.6493	7.62411e-05	0.00172831	UNC5A
ENSG00000134545	-1.45957	1.1015	15.6457	7.63853e-05	0.0017292	KLRC1
ENSG00000156113	1.71367	0.8758	15.6136	7.76944e-05	0.00175643	KCNMA1
ENSG00000252653	-1.59296	4.2179	15.6078	7.7933e-05	0.00175941	RNA5SP444
ENSG00000167100	1.43026	2.39409	15.5712	7.94567e-05	0.00179136	SAMD14
ENSG00000198502	-1.25582	2.92308	15.5047	8.23012e-05	0.0018505	HLA-DRB5
ENSG00000188070	1.22597	2.87931	15.5046	8.23044e-05	0.0018505	C11orf95
ENSG00000211965	-4.64576	-0.573168	15.4991	8.25438e-05	0.00185336	IGHV3-49
ENSG00000260035	1.21492	4.50577	15.4839	8.32096e-05	0.00186577	AC051619.8
ENSG00000187862	-1.44457	1.49321	15.4625	8.41572e-05	0.00188446	TTC24
ENSG00000109610	4.66246	-0.797109	15.4438	8.49962e-05	0.00190067	SOD3
ENSG00000128309	0.922905	3.66565	15.4383	8.52425e-05	0.0019036	MPST
ENSG00000137942	0.875667	4.69204	15.4327	8.54947e-05	0.00190665	FNBP1L
ENSG00000211973	-4.16493	-0.560892	15.3813	8.78511e-05	0.00195453	IGHV1-69
ENSG00000173208	-1.19866	1.7541	15.3798	8.79243e-05	0.00195453	ABCD2
ENSG00000202306	-1.7992	1.65639	15.3782	8.7997e-05	0.00195453	RF00019
ENSG00000174500	-1.33475	2.85238	15.3627	8.87217e-05	0.00196798	GCSAM
ENSG00000201785	-1.52358	0.768467	15.3393	8.98271e-05	0.00198982	SNORD117
ENSG00000175931	-1.48858	9.17261	15.3334	9.01096e-05	0.0019934	UBE2O
ENSG00000144668	1.53243	2.00574	15.324	9.05584e-05	0.00200065	ITGA9
ENSG00000201413	-1.2154	6.45882	15.3188	9.08076e-05	0.00200151	RNA5SP141
ENSG00000221866	0.900025	2.77747	15.3181	9.08399e-05	0.00200151	PLXNA4
ENSG00000211648	-2.3566	0.826059	15.3141	9.10365e-05	0.00200317	IGLV1-47
ENSG00000148498	1.24451	2.56562	15.3088	9.12881e-05	0.0020043	PARD3
ENSG00000273061	1.34748	1.03223	15.308	9.13311e-05	0.0020043	CDC37L1-DT
ENSG00000253683	0.844969	2.79864	15.2862	9.23867e-05	0.00202382	AC027309.2
ENSG00000135736	-1.28749	1.30043	15.2845	9.2474e-05	0.00202382	CCDC102A
ENSG00000079277	0.764059	4.52639	15.2821	9.25881e-05	0.00202382	MKNK1
ENSG00000253931	3.46315	-0.298535	15.2417	9.45899e-05	0.00206484	AC105118.1
ENSG00000111371	-0.775777	6.35483	15.2287	9.52441e-05	0.00207637	SLC38A1
ENSG00000182871	0.855633	4.10016	15.2191	9.57295e-05	0.0020842	COL18A1
ENSG00000082515	1.11847	4.78094	15.2141	9.59835e-05	0.00208698	MRPL22
ENSG00000165716	1.84907	1.28796	15.1809	9.76875e-05	0.00212123	DIPK1B
ENSG00000173812	1.04051	11.3257	15.166	9.84588e-05	0.00213517	EIF1
ENSG00000201302	-1.08903	2.63767	15.158	9.88798e-05	0.00214149	SNORA65
ENSG00000172738	2.17623	1.43752	15.1275	0.000100489	0.00217349	TMEM217
ENSG00000156875	1.02303	2.05724	15.1226	0.000100749	0.00217474	MFSD14A
ENSG00000088387	-0.755024	4.40662	15.1215	0.00010081	0.00217474	DOCK9
ENSG00000158246	3.39879	-1.00069	15.1021	0.000101851	0.00219431	TENT5B
ENSG00000116985	-1.68224	0.299746	15.0767	0.000103228	0.00222109	BMP8B
ENSG00000175061	0.73049	5.4547	15.0597	0.000104161	0.00223825	SNHG29
ENSG00000040531	0.790515	3.13563	15.057	0.000104313	0.00223859	CTNS
ENSG00000163644	-0.739348	3.842	15.0372	0.000105414	0.00225928	PPM1K
ENSG00000095303	1.17726	6.0058	15.0238	0.000106161	0.00227235	PTGS1
ENSG00000113407	1.25203	6.46884	15.0145	0.000106687	0.00228065	TARS
ENSG00000230630	2.21283	0.728393	15.0113	0.000106867	0.00228154	DNM3OS
ENSG00000082781	1.57113	2.27747	14.9938	0.000107866	0.00229988	ITGB5
ENSG00000131844	-0.76517	3.22086	14.9904	0.00010806	0.00230105	MCCC2
ENSG00000234042	2.39655	-0.559636	14.9833	0.000108467	0.00230606	AL591438.2
ENSG00000213949	-1.01913	3.19116	14.9805	0.000108625	0.00230606	ITGA1
ENSG00000164176	1.88999	6.46009	14.9757	0.000108906	0.00230606	EDIL3
ENSG00000108846	1.1198	3.50876	14.9746	0.000108965	0.00230606	ABCC3
ENSG00000260588	2.57113	0.549166	14.9741	0.000108994	0.00230606	AC027702.1
ENSG00000165702	0.864225	5.54622	14.9173	0.000112328	0.00237356	GFI1B
ENSG00000172575	-0.762245	5.45008	14.9107	0.000112721	0.00237882	RASGRP1
ENSG00000106772	1.18258	1.30187	14.8817	0.000114467	0.00241257	PRUNE2
ENSG00000273486	-2.2621	-0.806535	14.8743	0.00011492	0.00241651	AC096992.2
ENSG00000225200	-0.86093	2.53103	14.8738	0.000114946	0.00241651	AC246787.1
ENSG00000086506	1.07637	8.34914	14.8714	0.000115096	0.00241658	HBQ1
ENSG00000113240	0.746072	4.72555	14.8646	0.000115509	0.00242216	CLK4
ENSG00000118496	1.14805	6.98897	14.8548	0.000116112	0.00243172	FBXO30
ENSG00000180573	0.671179	6.3524	14.8274	0.000117811	0.00246417	HIST1H2AC
ENSG00000144136	0.808965	5.02934	14.8197	0.000118292	0.00246888	SLC20A1
ENSG00000276410	1.62707	1.76137	14.8182	0.000118384	0.00246888	HIST1H2BB
ENSG00000138760	-0.77219	3.18943	14.8167	0.000118485	0.00246888	SCARB2
ENSG00000059377	0.790703	4.72628	14.8069	0.000119101	0.00247859	TBXAS1
ENSG00000166831	2.19614	1.90109	14.8026	0.000119374	0.00248114	RBPMS2
ENSG00000005471	-1.30839	1.73852	14.7983	0.000119641	0.00248357	ABCB4
ENSG00000148426	1.83512	0.563728	14.7856	0.00012045	0.00249721	PROSER2
ENSG00000199837	-1.5075	3.38389	14.7801	0.000120801	0.00250136	RNA5SP71
ENSG00000113916	1.03358	7.16036	14.7771	0.000120995	0.00250223	BCL6
ENSG00000100079	-1.71973	1.64582	14.7552	0.00012241	0.00252805	LGALS2
ENSG00000250138	1.27762	2.80723	14.753	0.00012255	0.00252805	AC139495.3
ENSG00000100592	0.685199	4.32887	14.73	0.000124054	0.00255589	DAAM1
ENSG00000138080	1.90355	1.35849	14.6948	0.000126397	0.00260092	EMILIN1
ENSG00000135905	-0.788275	6.41452	14.6912	0.000126636	0.00260258	DOCK10
ENSG00000125266	2.13283	-0.1507	14.6713	0.00012798	0.00262693	EFNB2
ENSG00000184307	-1.39437	1.51008	14.6619	0.000128622	0.00263684	ZDHHC23
ENSG00000140968	-1.03171	4.43777	14.6521	0.000129293	0.00264663	IRF8
ENSG00000117450	0.90756	4.6618	14.6502	0.000129421	0.00264663	PRDX1
ENSG00000226777	-1.01769	3.04378	14.6446	0.000129806	0.00265123	FAM30A
ENSG00000102230	1.09673	3.48693	14.6363	0.000130382	0.00265721	PCYT1B
ENSG00000182183	-0.756897	3.36467	14.6357	0.000130421	0.00265721	SHISAL2A
ENSG00000081189	-0.765638	5.27759	14.6113	0.000132121	0.00268853	MEF2C
ENSG00000133321	-1.02504	2.56576	14.5969	0.000133136	0.00270584	RARRES3
ENSG00000232187	1.32031	0.881194	14.5864	0.000133874	0.00271749	FTH1P7
ENSG00000233236	1.4856	1.88256	14.5653	0.000135388	0.00274486	LINC02573
ENSG00000106868	0.698538	4.91909	14.5591	0.000135831	0.00275046	SUSD1
ENSG00000163728	-0.776792	4.72535	14.5505	0.00013645	0.00275959	TTC14
ENSG00000231991	1.35368	1.78652	14.5398	0.000137232	0.00277201	ANXA2P2
ENSG00000143753	-0.744845	3.78449	14.5283	0.000138066	0.00278546	DEGS1
ENSG00000163737	1.32558	6.79571	14.516	0.000138971	0.0028003	PF4
ENSG00000139193	-0.780275	3.27152	14.4902	0.000140891	0.00283551	CD27
ENSG00000207392	-1.34045	0.577771	14.4615	0.000143051	0.00287549	SNORA20
ENSG00000127124	-0.821918	4.379	14.4458	0.000144253	0.00289533	HIVEP3
ENSG00000243193	1.92647	0.472802	14.44	0.000144694	0.00289533	AC006387.1
ENSG00000111796	-1.21832	2.20312	14.44	0.000144698	0.00289533	KLRB1
ENSG00000085662	-1.00994	2.18755	14.4394	0.00014474	0.00289533	AKR1B1
ENSG00000272351	-1.21547	5.78103	14.4221	0.000146078	0.00291856	RNA5SP506
ENSG00000102265	0.952992	6.09354	14.4122	0.000146851	0.00293045	TIMP1
ENSG00000135334	0.721094	5.56536	14.3881	0.000148737	0.00296449	AKIRIN2
ENSG00000182732	1.29022	5.4326	14.3851	0.000148978	0.00296573	RGS6
ENSG00000282164	1.20966	0.568543	14.3823	0.000149198	0.00296653	PEG13
ENSG00000178104	-0.932576	3.4989	14.3723	0.000149995	0.00297878	PDE4DIP
ENSG00000185630	0.972683	6.83395	14.3568	0.000151233	0.00299975	PBX1
ENSG00000169499	-0.742538	5.18186	14.3505	0.000151736	0.00300611	PLEKHA2
ENSG00000197122	1.16466	3.40977	14.3435	0.000152305	0.00301377	SRC
ENSG00000140932	1.13	2.68568	14.3353	0.000152972	0.00302307	CMTM2
ENSG00000143546	1.2806	10.3948	14.3332	0.000153141	0.00302307	S100A8
ENSG00000110852	-0.987057	3.58215	14.323	0.000153975	0.00303375	CLEC2B
ENSG00000161791	-0.773556	4.80736	14.3221	0.00015405	0.00303375	FMNL3
ENSG00000198496	1.011	1.41312	14.2912	0.000156599	0.00308027	NBR2
ENSG00000201861	-1.31414	6.17382	14.286	0.000157026	0.00308501	RNA5SP298
ENSG00000110987	-1.00313	2.92998	14.2797	0.000157558	0.00309176	BCL7A
ENSG00000208772	-1.67708	0.289318	14.2773	0.000157753	0.00309192	SNORD94
ENSG00000233673	-2.72563	-0.667992	14.2687	0.000158476	0.00310241	ANAPC1P1
ENSG00000256039	-0.933434	2.60372	14.2494	0.000160116	0.00312992	LINC02446
ENSG00000128815	-0.878001	5.48036	14.2477	0.000160261	0.00312992	WDFY4
ENSG00000210112	-1.38992	7.31536	14.2281	0.000161932	0.00315512	MT-TM
ENSG00000166289	-1.46563	1.03783	14.2281	0.000161934	0.00315512	PLEKHF1
ENSG00000164308	-0.787798	5.19482	14.2226	0.000162407	0.00316061	ERAP2
ENSG00000107372	0.918159	9.23058	14.2152	0.000163044	0.00316928	ZFAND5
ENSG00000201999	-1.15611	6.19572	14.1965	0.000164681	0.0031928	RNA5SP428
ENSG00000165699	0.762463	5.58603	14.1961	0.000164712	0.0031928	TSC1
ENSG00000102349	-1.57999	0.981503	14.1947	0.000164834	0.0031928	KLF8
ENSG00000131187	2.03282	0.492481	14.1917	0.000165099	0.00319417	F12
ENSG00000112232	-1.86763	0.404057	14.1849	0.000165693	0.00320191	KHDRBS2
ENSG00000187772	2.09629	0.392751	14.1775	0.000166345	0.00321075	LIN28B
ENSG00000088726	1.61076	3.57766	14.1732	0.00016673	0.00321083	TMEM40
ENSG00000171475	0.651163	5.57769	14.1725	0.000166793	0.00321083	WIPF2
ENSG00000180209	2.04528	0.321675	14.1709	0.000166933	0.00321083	MYLPF
ENSG00000127334	-0.71229	5.37416	14.1673	0.000167254	0.00321327	DYRK2
ENSG00000147604	0.995392	8.28968	14.1444	0.000169301	0.00324881	RPL7
ENSG00000185909	1.58764	1.58892	14.1391	0.000169779	0.00325421	KLHDC8B
ENSG00000164056	1.02934	1.95858	14.1327	0.000170353	0.0032614	SPRY1
ENSG00000124588	0.883623	5.09574	14.1291	0.000170678	0.00326385	NQO2
ENSG00000087085	1.17775	3.92127	14.1249	0.000171069	0.00326677	ACHE
ENSG00000100811	0.819275	7.90243	14.1231	0.000171227	0.00326677	YY1
ENSG00000162614	1.03414	3.86364	14.1098	0.000172442	0.00328615	NEXN
ENSG00000115216	0.695371	5.58505	14.1041	0.000172967	0.00329236	NRBP1
ENSG00000233230	1.20987	0.861274	14.0878	0.000174469	0.00331712	AC079807.1
ENSG00000170476	-1.88828	2.2878	14.078	0.000175383	0.00333067	MZB1
ENSG00000239839	2.09428	5.18703	14.0661	0.000176498	0.00334798	DEFA3
ENSG00000157500	-0.738749	4.35514	14.0492	0.000178094	0.003373	APPL1
ENSG00000160791	-1.55578	1.26616	14.0478	0.000178225	0.003373	CCR5
ENSG00000185345	1.17449	1.61678	14.02	0.000180873	0.00341918	PRKN
ENSG00000189164	-1.25374	1.07857	14.013	0.000181553	0.0034281	ZNF527
ENSG00000261441	1.8853	2.0634	14.0107	0.000181769	0.00342826	AC124068.2
ENSG00000183111	-1.01617	3.75181	14.0029	0.000182529	0.00343867	ARHGEF37
ENSG00000200488	1.02265	6.68747	13.9994	0.00018287	0.00344118	RN7SKP203
ENSG00000148834	0.890819	4.39986	13.9867	0.000184107	0.00345797	GSTO1
ENSG00000272034	-2.11623	-0.677701	13.9859	0.000184182	0.00345797	SNORD14A
ENSG00000232869	-0.90112	2.0332	13.9693	0.000185822	0.0034848	TRBV29-1
ENSG00000151693	0.841625	2.27405	13.9536	0.000187383	0.00351007	ASAP2
ENSG00000142961	0.793125	3.82432	13.9327	0.000189478	0.00354275	MOB3C
ENSG00000141741	0.839348	4.29082	13.9319	0.000189557	0.00354275	MIEN1
ENSG00000212195	-2.65992	-0.213567	13.9242	0.000190327	0.00355313	RF00012
ENSG00000196405	-0.729957	6.76655	13.9198	0.000190778	0.00355752	EVL
ENSG00000185436	-1.58664	0.672269	13.9021	0.000192588	0.00358721	IFNLR1
ENSG00000170385	0.698457	4.24036	13.8855	0.000194289	0.00361482	SLC30A1
ENSG00000211970	-3.75787	-0.949552	13.8791	0.000194954	0.00362312	IGHV4-61
ENSG00000178464	-0.80481	3.17594	13.8579	0.000197161	0.00366001	RPL10P16
ENSG00000185340	1.16782	3.33546	13.8538	0.000197599	0.00366401	GAS2L1
ENSG00000143889	0.856765	3.06246	13.8322	0.000199883	0.0037022	HNRNPLL
ENSG00000181817	0.822675	4.11511	13.828	0.000200331	0.00370636	LSM10
ENSG00000251129	1.14256	5.86341	13.8237	0.000200784	0.0037079	LINC02506
ENSG00000011105	1.65134	2.23511	13.823	0.000200864	0.0037079	TSPAN9
ENSG00000131969	1.16315	1.98337	13.8129	0.00020194	0.00372359	ABHD12B
ENSG00000197579	0.795262	5.54991	13.8086	0.00020241	0.00372809	TOPORS
ENSG00000198964	1.18555	6.71917	13.7982	0.00020353	0.00374454	SGMS1
ENSG00000197461	1.08781	2.42781	13.7952	0.000203858	0.00374639	PDGFA
ENSG00000182118	1.6211	0.643743	13.7763	0.000205917	0.00378003	FAM89A
ENSG00000086544	1.03322	2.47143	13.7663	0.000207011	0.0037959	ITPKC
ENSG00000251340	2.53345	-0.528415	13.7379	0.000210174	0.00384961	MTCYBP35
ENSG00000107679	-0.772813	3.53923	13.731	0.000210942	0.00385939	PLEKHA1
ENSG00000180992	0.935633	3.15432	13.7229	0.000211857	0.00387185	MRPL14
ENSG00000103184	1.58127	1.25257	13.7168	0.000212539	0.00388001	SEC14L5
ENSG00000175029	0.764184	5.19086	13.7121	0.00021308	0.00388559	CTBP2
ENSG00000221164	-0.941868	2.25817	13.7028	0.000214137	0.00390056	SNORA11F
ENSG00000132122	0.943008	1.98388	13.6959	0.00021492	0.0039105	SPATA6
ENSG00000162366	1.2074	3.78976	13.6768	0.000217122	0.00394621	PDZK1IP1
ENSG00000150403	0.63971	3.48354	13.6708	0.000217817	0.00395449	TMCO3
ENSG00000278196	-2.41131	0.0515854	13.6536	0.000219817	0.00398642	IGLV2-8
ENSG00000080819	1.0215	6.0848	13.6514	0.000220073	0.00398668	CPOX
ENSG00000135318	-0.816057	2.36911	13.6478	0.000220503	0.00398842	NT5E
ENSG00000180138	1.25339	1.55223	13.6465	0.000220652	0.00398842	CSNK1A1L
ENSG00000171643	1.12038	0.982407	13.6137	0.000224545	0.00405433	S100Z
ENSG00000145113	2.0793	0.400223	13.6047	0.00022562	0.00406884	MUC4
ENSG00000124772	-0.869221	3.8698	13.6016	0.000225987	0.00406884	CPNE5
ENSG00000103534	1.0708	3.60688	13.6008	0.000226088	0.00406884	TMC5
ENSG00000141744	2.08024	-0.21575	13.5934	0.000226983	0.00407648	PNMT
ENSG00000182481	0.725809	4.16451	13.5932	0.000227006	0.00407648	KPNA2
ENSG00000229417	-2.92076	-0.907793	13.5818	0.000228391	0.0040969	NPM1P25
ENSG00000167286	-0.687568	4.79773	13.5217	0.000235826	0.00422567	CD3D
ENSG00000152778	-0.7636	3.30461	13.5127	0.000236959	0.00424137	IFIT5
ENSG00000151327	0.642052	3.72273	13.5082	0.000237519	0.00424678	FAM177A1
ENSG00000234648	-1.39428	0.574932	13.5044	0.000238001	0.00425079	AL162151.2
ENSG00000135127	-0.999646	2.88077	13.4928	0.000239481	0.0042726	BICDL1
ENSG00000117281	-1.38546	1.17136	13.4718	0.000242178	0.00431605	CD160
ENSG00000116793	0.717422	2.45888	13.4589	0.000243841	0.004341	PHTF1
ENSG00000108950	1.94986	2.36064	13.4411	0.000246171	0.00437775	FAM20A
ENSG00000105722	0.94611	2.94592	13.4307	0.000247546	0.00439479	ERF
ENSG00000166707	-2.23993	-0.396159	13.4295	0.000247703	0.00439479	ZCCHC18
ENSG00000143479	0.86053	5.18933	13.4278	0.000247928	0.00439479	DYRK3
ENSG00000221500	-2.02354	0.454338	13.4235	0.000248493	0.00440009	SNORD100
ENSG00000149591	-1.0645	1.67874	13.3883	0.000253201	0.00447865	TAGLN
ENSG00000163875	-0.711645	3.4848	13.3711	0.000255527	0.00451496	MEAF6
ENSG00000123405	1.00335	9.5079	13.3668	0.00025612	0.00452058	NFE2
ENSG00000202512	0.929069	2.62122	13.3547	0.00025778	0.00454502	RN7SKP230
ENSG00000128918	1.3166	0.874216	13.3505	0.000258351	0.00455024	ALDH1A2
ENSG00000157483	-1.15034	1.85875	13.334	0.000260644	0.00458572	MYO1E
ENSG00000213315	-1.10419	2.20321	13.3229	0.000262182	0.00460788	AL122020.1
ENSG00000198948	0.917085	4.88609	13.317	0.000263009	0.00461748	MFAP3L
ENSG00000206341	-1.3088	0.713584	13.309	0.00026413	0.00463224	HLA-H
ENSG00000164512	0.971241	2.68411	13.2738	0.000269147	0.00471522	ANKRD55
ENSG00000257093	-0.70822	4.56568	13.2709	0.000269556	0.00471629	KIAA1147
ENSG00000161911	1.29997	3.72634	13.2694	0.00026978	0.00471629	TREML1
ENSG00000135365	0.814021	7.4375	13.265	0.000270411	0.00472233	PHF21A
ENSG00000261451	1.90894	-0.0291376	13.2268	0.000275973	0.00480833	AC104964.3
ENSG00000155304	0.976512	4.90752	13.2254	0.000276182	0.00480833	HSPA13
ENSG00000156381	0.835796	6.31931	13.2251	0.000276231	0.00480833	ANKRD9
ENSG00000120833	0.677821	3.2317	13.2232	0.000276501	0.00480833	SOCS2
ENSG00000196352	0.745473	8.50045	13.2193	0.000277087	0.00481343	CD55
ENSG00000258613	1.31676	1.78898	13.1989	0.000280118	0.00486097	RPL21P7
ENSG00000198133	-0.813132	2.76247	13.1941	0.000280836	0.00486832	TMEM229B
ENSG00000111837	0.95953	2.89971	13.1769	0.000283419	0.00490794	MAK
ENSG00000132357	1.35053	3.78376	13.1672	0.000284898	0.00492838	CARD6
ENSG00000083896	0.676786	6.16945	13.1635	0.000285462	0.00493297	YTHDC1
ENSG00000267750	1.7544	1.7143	13.1589	0.000286163	0.00493544	RUNDC3A-AS1
ENSG00000284823	1.33745	1.8757	13.1586	0.000286203	0.00493544	AL356747.1
ENSG00000103550	-0.983619	2.42447	13.1412	0.000288879	0.00497638	KNOP1
ENSG00000146834	0.677345	4.4388	13.137	0.000289521	0.00498223	MEPCE
ENSG00000120896	-0.829735	2.47208	13.1099	0.000293741	0.00504539	SORBS3
ENSG00000171408	-1.85047	0.918464	13.1095	0.000293802	0.00504539	PDE7B
ENSG00000138642	-1.03171	2.04645	13.0806	0.000298372	0.00511854	HERC6
ENSG00000213015	0.682673	4.77635	13.0719	0.000299762	0.00513705	ZNF580
ENSG00000076043	0.997142	7.6976	13.0429	0.000304433	0.00521168	REXO2
ENSG00000138378	-0.927827	2.94379	13.0372	0.000305367	0.00522225	STAT4
ENSG00000211942	-2.52056	-0.296507	13.0326	0.000306117	0.00522965	IGHV3-13
ENSG00000175324	1.00982	4.32932	13.0158	0.000308882	0.00527144	LSM1
ENSG00000196781	-0.879192	2.30718	13.0125	0.000309422	0.0052752	TLE1
ENSG00000110756	-0.688935	2.7932	13.0073	0.000310285	0.00528446	HPS5
ENSG00000181458	1.89222	0.106228	12.9902	0.000313124	0.00532731	TMEM45A
ENSG00000165905	-2.48672	0.279228	12.9563	0.000318854	0.00541921	LARGE2
ENSG00000103932	-0.822042	2.19604	12.9536	0.00031931	0.00542117	RPAP1
ENSG00000189043	0.788338	5.73786	12.9517	0.000319626	0.00542117	NDUFA4
ENSG00000105993	0.87319	6.18015	12.9485	0.000320173	0.00542486	DNAJB6
ENSG00000284691	-0.792551	2.40166	12.9426	0.000321184	0.00543641	AC073111.5
ENSG00000010610	-0.839477	5.37077	12.9376	0.000322046	0.00544036	CD4
ENSG00000047365	-0.64751	5.13679	12.9374	0.000322077	0.00544036	ARAP2
ENSG00000197372	-0.766349	3.28662	12.9285	0.000323623	0.0054609	ZNF675
ENSG00000173110	1.08225	3.30623	12.9182	0.000325405	0.00548143	HSPA6
ENSG00000124256	-0.933804	2.52954	12.9176	0.000325505	0.00548143	ZBP1
ENSG00000202538	-0.827826	7.89892	12.9131	0.000326288	0.00548902	RNU4-2
ENSG00000210140	-1.13462	3.24749	12.9023	0.000328172	0.00550529	MT-TC
ENSG00000112299	1.46543	3.05266	12.902	0.000328238	0.00550529	VNN1
ENSG00000146592	0.982416	6.59089	12.9019	0.000328256	0.00550529	CREB5
ENSG00000147394	0.773997	4.08265	12.8917	0.000330048	0.00552972	ZNF185
ENSG00000204604	-0.929914	2.34378	12.8759	0.00033284	0.00557085	ZNF468
ENSG00000103365	-0.740646	4.20803	12.8739	0.000333189	0.00557103	GGA2
ENSG00000144233	0.837765	3.59164	12.8709	0.00033373	0.00557445	AMMECR1L
ENSG00000122224	-0.694612	4.15577	12.8661	0.000334589	0.00557754	LY9
ENSG00000132002	0.860203	6.30683	12.8642	0.000334928	0.00557754	DNAJB1
ENSG00000111728	1.36459	3.32086	12.8642	0.00033493	0.00557754	ST8SIA1
ENSG00000110031	-0.732445	3.96571	12.852	0.00033711	0.00560819	LPXN
ENSG00000207205	-2.15044	0.28397	12.8495	0.000337573	0.00561024	RNVU1-15
ENSG00000156273	0.843965	6.93085	12.8371	0.000339805	0.00564165	BACH1
ENSG00000223298	1.24531	1.07864	12.8351	0.00034017	0.00564204	RNY3P8
ENSG00000205413	-0.931759	8.01271	12.8217	0.000342631	0.00567646	SAMD9
ENSG00000247774	-0.721124	4.80102	12.82	0.000342933	0.00567646	PCED1B-AS1
ENSG00000141401	0.785749	3.6125	12.8157	0.000343726	0.00568387	IMPA2
ENSG00000240382	-3.46102	-0.187295	12.8021	0.000346229	0.00571954	IGKV1-17
ENSG00000135605	0.877423	3.18805	12.7977	0.000347044	0.00572727	TEC
ENSG00000143153	2.06435	1.74815	12.7954	0.000347479	0.00572872	ATP1B1
ENSG00000260528	1.21786	2.06932	12.7878	0.000348885	0.00574615	FAM157C
ENSG00000096433	-0.726857	4.31038	12.7805	0.000350255	0.0057599	ITPR3
ENSG00000128245	0.747016	6.05815	12.7796	0.000350417	0.0057599	YWHAH
ENSG00000148200	0.959265	1.85669	12.7356	0.000358765	0.00589125	NR6A1
ENSG00000109220	0.844209	4.25997	12.7331	0.000359235	0.00589309	CHIC2
ENSG00000134317	1.36423	1.59263	12.7158	0.000362577	0.00594202	GRHL1
ENSG00000125356	0.695247	5.38461	12.688	0.000368002	0.00602494	NDUFA1
ENSG00000126709	-0.710354	3.4303	12.6823	0.000369128	0.00603738	IFI6
ENSG00000150459	0.83085	6.59622	12.6759	0.000370399	0.00605217	SAP18
ENSG00000163625	0.816912	5.80475	12.6622	0.000373123	0.00608505	WDFY3
ENSG00000139890	1.32341	2.1494	12.6621	0.000373149	0.00608505	REM2
ENSG00000048471	-0.596158	5.38108	12.6577	0.000374018	0.00609321	SNX29
ENSG00000118985	0.966554	7.30027	12.6461	0.000376355	0.00612523	ELL2
ENSG00000088756	2.84112	-0.956972	12.6441	0.000376757	0.00612574	ARHGAP28
ENSG00000136826	-1.07164	4.5177	12.6404	0.000377496	0.00613171	KLF4
ENSG00000133422	0.675828	4.72001	12.6248	0.000380655	0.00617694	MORC2
ENSG00000211952	-3.85167	-1.00325	12.6091	0.000383876	0.00621732	IGHV4-28
ENSG00000139318	-0.813645	5.5912	12.609	0.000383897	0.00621732	DUSP6
ENSG00000220517	2.39061	-0.456402	12.6064	0.000384423	0.00621974	ASS1P1
ENSG00000152229	0.818857	4.57311	12.5992	0.000385905	0.00623532	PSTPIP2
ENSG00000203668	-0.771655	3.64027	12.5976	0.000386246	0.00623532	CHML
ENSG00000254838	-0.824274	5.72314	12.5963	0.00038652	0.00623532	GVINP1
ENSG00000143390	-0.741658	3.59202	12.5847	0.000388922	0.00626795	RFX5
ENSG00000131979	-0.773067	3.38548	12.5693	0.000392132	0.00631352	GCH1
ENSG00000133030	-0.624062	5.92269	12.5638	0.000393297	0.00632014	MPRIP
ENSG00000178764	-0.720332	4.34196	12.5637	0.000393309	0.00632014	ZHX2
ENSG00000162852	0.765683	5.89309	12.5526	0.000395654	0.00635163	CNST
ENSG00000111644	1.06369	3.74377	12.5476	0.00039672	0.00635231	ACRBP
ENSG00000159450	2.71069	-0.314535	12.5464	0.000396962	0.00635231	TCHH
ENSG00000006638	1.17388	2.00488	12.5453	0.00039721	0.00635231	TBXA2R
ENSG00000101333	1.61502	1.06396	12.5439	0.000397511	0.00635231	PLCB4
ENSG00000162373	-1.70918	-0.353412	12.5433	0.000397621	0.00635231	BEND5
ENSG00000274114	-1.20462	0.94568	12.5377	0.000398817	0.00636527	ALOX15P1
ENSG00000211950	-2.79244	-0.498244	12.5229	0.000402003	0.00640685	IGHV1-24
ENSG00000187621	-1.7634	1.18673	12.5219	0.0004022	0.00640685	TCL6
ENSG00000140398	-1.10156	2.32048	12.516	0.000403488	0.00642119	NEIL1
ENSG00000168591	0.627366	4.48396	12.5063	0.000405578	0.00644823	TMUB2
ENSG00000182885	1.05437	4.76496	12.4937	0.000408333	0.00648577	ADGRG3
ENSG00000175938	1.3879	1.55046	12.4888	0.000409408	0.00648752	ORAI3
ENSG00000115232	-0.631804	6.79446	12.4882	0.000409526	0.00648752	ITGA4
ENSG00000127533	2.05407	1.73508	12.4878	0.000409622	0.00648752	F2RL3
ENSG00000266698	-2.85902	-0.578979	12.4755	0.00041233	0.00652414	MIR3945
ENSG00000230027	3.0178	-0.06245	12.4717	0.000413167	0.00653112	AC092813.2
ENSG00000152818	-0.695994	7.20815	12.45	0.000417995	0.00660113	UTRN
ENSG00000089737	-0.63246	5.18618	12.4467	0.000418733	0.00660646	DDX24
ENSG00000111276	0.654042	5.95628	12.4431	0.000419534	0.00661277	CDKN1B
ENSG00000211772	-0.704213	6.39572	12.4396	0.000420329	0.00661898	TRBC2
ENSG00000172183	-0.64945	5.06675	12.426	0.00042339	0.00666083	ISG20
ENSG00000140750	-0.671161	5.63646	12.4101	0.000427029	0.00671168	ARHGAP17
ENSG00000172071	-1.13803	2.5024	12.4007	0.000429184	0.00673913	EIF2AK3
ENSG00000240463	-1.5174	1.2801	12.3977	0.00042987	0.00674349	RPS19P3
ENSG00000145555	0.9526	1.98742	12.3944	0.000430627	0.00674894	MYO10
ENSG00000141736	-1.04483	1.5189	12.3858	0.000432613	0.00677364	ERBB2
ENSG00000167536	0.835939	2.78522	12.3784	0.000434328	0.00678322	DHRS13
ENSG00000234509	1.81975	-0.0958858	12.3778	0.000434472	0.00678322	AP000253.1
ENSG00000154174	-0.738282	3.87551	12.3767	0.000434727	0.00678322	TOMM70
ENSG00000211817	-2.26456	-0.482825	12.3761	0.000434869	0.00678322	TRAV38-2DV8
ENSG00000243806	1.64457	-0.160819	12.3603	0.00043855	0.00683417	RPL7P18
ENSG00000224177	-1.13019	4.80714	12.3497	0.000441068	0.00686693	LINC00570
ENSG00000124243	-1.06456	1.64627	12.34	0.000443361	0.00689613	BCAS4
ENSG00000219200	1.06602	1.95631	12.3165	0.000448961	0.00697665	RNASEK
ENSG00000223891	0.903251	2.20257	12.3061	0.000451484	0.00700535	OSER1-DT
ENSG00000131401	-1.18332	2.58431	12.3054	0.000451657	0.00700535	NAPSB
ENSG00000086548	1.80756	2.90864	12.2984	0.000453342	0.00702488	CEACAM6
ENSG00000156414	1.62721	1.26339	12.2931	0.000454624	0.00703718	TDRD9
ENSG00000204256	0.700273	7.05526	12.2917	0.000454988	0.00703718	BRD2
ENSG00000180525	2.73505	-0.702526	12.2778	0.000458375	0.00708031	PRR26
ENSG00000095739	2.9246	0.770617	12.2753	0.000458993	0.00708031	BAMBI
ENSG00000201377	-1.82536	0.488217	12.275	0.000459064	0.00708031	RNY4P23
ENSG00000167645	0.780672	4.04958	12.2656	0.000461377	0.00710935	YIF1B
ENSG00000135404	0.803414	4.79475	12.2281	0.000470747	0.00724696	CD63
ENSG00000167608	1.17393	0.465349	12.2249	0.000471561	0.00725272	TMC4
ENSG00000132522	0.829269	3.73796	12.222	0.000472305	0.00725741	GPS2
ENSG00000244582	1.19828	2.00923	12.2185	0.000473175	0.007264	RPL21P120
ENSG00000123595	0.92734	2.61733	12.2004	0.000477797	0.00732814	RAB9A
ENSG00000120910	-0.717016	3.2572	12.1734	0.000484748	0.00742785	PPP3CC
ENSG00000136111	-0.759319	4.3189	12.1711	0.000485357	0.00743029	TBC1D4
ENSG00000167984	-0.682835	4.77756	12.1539	0.000489844	0.00749202	NLRC3
ENSG00000169564	0.866019	9.47009	12.1478	0.000491447	0.00750959	PCBP1
ENSG00000211640	-2.82073	0.0475584	12.14	0.000493522	0.00753432	IGLV6-57
ENSG00000245869	-2.40782	0.539653	12.1218	0.000498346	0.0075925	AP004609.1
ENSG00000160932	-0.82414	5.31114	12.1212	0.000498505	0.0075925	LY6E
ENSG00000116685	0.6614	3.89087	12.1205	0.000498713	0.0075925	KIAA2013
ENSG00000231684	1.1672	3.25406	12.114	0.000500435	0.00761168	EIF1P3
ENSG00000275538	-1.5753	1.80512	12.1098	0.000501568	0.00762189	RNVU1-19
ENSG00000010361	0.769049	2.61137	12.1077	0.000502129	0.0076234	FUZ
ENSG00000133246	0.919319	5.77851	12.0942	0.00050578	0.00767177	PRAM1
ENSG00000105738	-0.647636	5.06202	12.0869	0.00050776	0.00769473	SIPA1L3
ENSG00000198755	-0.692296	6.31575	12.085	0.000508283	0.00769559	RPL10A
ENSG00000122026	1.06708	9.06485	12.0654	0.000513656	0.00776981	RPL21
ENSG00000257252	1.19594	1.39499	12.0582	0.000515653	0.00778751	AC124947.1
ENSG00000198736	0.964629	5.02628	12.0578	0.00051577	0.00778751	MSRB1
ENSG00000133313	-0.726747	4.47634	12.0555	0.000516409	0.00779004	CNDP2
ENSG00000273237	1.5443	1.43395	12.0428	0.000519915	0.00783399	#N/A
ENSG00000196417	-0.68373	2.82189	12.0416	0.000520272	0.00783399	ZNF765
ENSG00000132386	-0.842089	3.02971	12.0324	0.000522847	0.00786558	SERPINF1
ENSG00000103876	1.09535	3.03414	12.0271	0.000524317	0.00788052	FAH
ENSG00000139914	1.94318	0.211996	12.0155	0.000527593	0.00792254	FITM1
ENSG00000168795	-0.666663	2.79906	11.9987	0.000532363	0.0079869	ZBTB5
ENSG00000076706	1.51378	0.493565	11.9876	0.000535552	0.00802745	AP002956.1
ENSG00000164483	-0.760979	3.81934	11.9846	0.000536408	0.00803298	SAMD3
ENSG00000276180	0.837513	2.3005	11.9822	0.000537109	0.00803618	HIST1H4I
ENSG00000070495	0.866012	3.59804	11.977	0.000538619	0.00805148	JMJD6
ENSG00000201558	-2.59068	0.0457092	11.9737	0.000539579	0.00805853	RNVU1-6
ENSG00000267508	-1.95077	0.484558	11.9532	0.000545537	0.00814014	ZNF285
ENSG00000054356	1.17256	3.80575	11.927	0.000553254	0.00824783	PTPRN
ENSG00000144893	0.885833	2.88551	11.9083	0.000558853	0.00832378	MED12L
ENSG00000137959	-1.59476	2.01143	11.9054	0.000559701	0.0083289	IFI44L
ENSG00000134030	0.909751	2.15813	11.888	0.000564972	0.00839975	CTIF
ENSG00000168818	0.809155	4.4284	11.8672	0.000571313	0.00848106	STX18
ENSG00000124172	0.915195	8.19038	11.8667	0.000571468	0.00848106	ATP5F1E
ENSG00000160298	0.910141	3.88353	11.8639	0.000572314	0.00848599	C21orf58
ENSG00000175471	0.728609	4.63386	11.8548	0.000575115	0.00851985	MCTP1
ENSG00000220749	1.28314	1.60653	11.8504	0.00057648	0.00853242	RPL21P28
ENSG00000177311	-0.709214	3.45425	11.8485	0.000577074	0.00853356	ZBTB38
ENSG00000182162	-0.65452	5.69576	11.8343	0.000581493	0.00858503	P2RY8
ENSG00000201428	1.28014	1.88252	11.8325	0.000582058	0.00858503	RN7SKP71
ENSG00000214456	1.22986	1.46567	11.8311	0.000582504	0.00858503	PLIN5
ENSG00000130052	1.15832	1.95213	11.8307	0.000582635	0.00858503	STARD8
ENSG00000121879	0.648095	5.5564	11.8175	0.000586781	0.0086384	PIK3CA
ENSG00000101425	1.33448	3.85214	11.804	0.000591023	0.0086931	BPI
ENSG00000006534	1.03879	3.15728	11.7969	0.000593309	0.00871895	ALDH3B1
ENSG00000198673	0.884049	2.97011	11.7829	0.000597788	0.00877696	FAM19A2
ENSG00000204839	0.762577	2.40448	11.774	0.000600635	0.00881066	MROH6
ENSG00000116157	-0.807641	2.54453	11.7724	0.000601151	0.00881066	GPX7
ENSG00000183019	1.34077	4.8968	11.7576	0.00060594	0.00887297	MCEMP1
ENSG00000198053	0.827499	6.21903	11.7533	0.000607371	0.00888603	SIRPA
ENSG00000196839	-0.932054	2.98564	11.745	0.000610072	0.00891764	ADA
ENSG00000006194	-0.847286	2.95847	11.7391	0.000612003	0.00893795	ZNF263
ENSG00000111261	0.964077	3.57338	11.7339	0.00061373	0.00895525	MANSC1
ENSG00000089775	-0.613691	3.89044	11.7167	0.000619429	0.00903043	ZBTB25
ENSG00000125971	0.863635	7.05532	11.7144	0.00062019	0.00903353	DYNLRB1
ENSG00000259032	1.26204	1.89737	11.6948	0.000626739	0.00912087	ENSAP2
ENSG00000204614	1.75699	0.740414	11.6847	0.000630164	0.00916263	TRIM40
ENSG00000115540	-0.802145	2.36713	11.6827	0.000630848	0.00916451	MOB4
ENSG00000240891	-0.735551	2.81685	11.6613	0.000638152	0.00926247	PLCXD2
ENSG00000187837	0.646119	6.53175	11.6573	0.000639504	0.00927393	HIST1H1C
ENSG00000141753	-1.22053	0.970252	11.6543	0.000640536	0.00928074	IGFBP4
ENSG00000175390	-0.613896	5.20868	11.6512	0.000641611	0.00928817	EIF3F
ENSG00000153815	0.765649	6.65584	11.6457	0.000643523	0.00930767	CMIP
ENSG00000135047	0.676028	4.47581	11.6417	0.000644899	0.00931942	CTSL
ENSG00000161013	0.647701	4.56069	11.6351	0.000647189	0.00934433	MGAT4B
ENSG00000163947	-0.744392	5.01406	11.6236	0.000651209	0.00939414	ARHGEF3
ENSG00000091106	0.976806	4.15539	11.6162	0.000653815	0.0094235	NLRC4
ENSG00000261971	0.660475	5.49651	11.6111	0.0006556	0.00944098	MMP25-AS1
ENSG00000205133	0.741258	4.09133	11.6062	0.000657306	0.0094573	TRIQK
ENSG00000168016	-0.644338	5.51557	11.5905	0.000662881	0.0095292	TRANK1
ENSG00000198431	0.824015	5.98066	11.5879	0.00066384	0.00953468	TXNRD1
ENSG00000274536	1.02998	5.4088	11.5835	0.000665414	0.009546	AL034397.3
ENSG00000107485	-0.643975	4.62385	11.5812	0.000666229	0.009546	GATA3
ENSG00000259772	-1.27368	2.36363	11.5794	0.000666871	0.009546	AC012236.1
ENSG00000156026	0.762972	3.66681	11.579	0.000667014	0.009546	MCU
ENSG00000229807	-1.05835	7.2153	11.5776	0.00066752	0.009546	XIST
ENSG00000132530	-0.952955	2.98425	11.5652	0.000671973	0.00960136	XAF1
ENSG00000071575	-0.65344	5.05791	11.5532	0.000676341	0.00965542	TRIB2
ENSG00000010704	1.69104	0.714992	11.5502	0.000677438	0.00966271	HFE
ENSG00000162551	1.33079	6.68728	11.5446	0.000679473	0.00968336	ALPL
ENSG00000088205	-0.633021	3.98914	11.5403	0.000681051	0.00969749	DDX18
ENSG00000117115	1.06109	6.17865	11.5303	0.000684712	0.00973935	PADI2
ENSG00000072310	0.714363	5.63718	11.5283	0.000685456	0.00973935	SREBF1
ENSG00000117411	1.27262	1.78796	11.5274	0.000685762	0.00973935	B4GALT2
ENSG00000100911	-0.604504	4.18123	11.5256	0.000686436	0.00974055	PSME2
ENSG00000054277	-1.17212	0.70246	11.5174	0.000689493	0.00977551	OPN3
ENSG00000173276	-0.647541	3.41479	11.5068	0.000693404	0.00982253	ZBTB21
ENSG00000143924	-0.605558	5.50977	11.4953	0.000697707	0.00987065	EML4
ENSG00000280014	-2.32211	-0.548301	11.4946	0.000697997	0.00987065	AC243960.7
ENSG00000259986	1.3946	2.88495	11.4804	0.000703346	0.00993778	AC103876.1
ENSG00000197747	-0.650258	6.28097	11.4781	0.000704203	0.00994137	S100A10
ENSG00000269001	-0.785795	2.68847	11.4755	0.000705178	0.00994663	AC092070.2
ENSG00000164649	-0.684832	3.45662	11.4736	0.000705927	0.00994868	CDCA7L
ENSG00000239713	-0.637284	4.10215	11.4671	0.000708391	0.00997489	APOBEC3G
ENSG00000197077	-0.805712	1.91373	11.4429	0.00071766	0.0100968	KIAA1671
ENSG00000200312	0.875939	5.93884	11.4371	0.000719927	0.0101201	RN7SKP255
ENSG00000153443	0.835896	6.70858	11.435	0.000720722	0.0101226	UBALD1
ENSG00000159147	1.38194	3.93011	11.4146	0.000728675	0.0102256	DONSON
ENSG00000243238	-2.08547	-0.636638	11.4086	0.00073106	0.0102425	IGKV2-30
ENSG00000109819	1.55857	0.555134	11.4084	0.000731117	0.0102425	PPARGC1A
ENSG00000137767	0.783476	3.03598	11.4057	0.000732209	0.0102491	SQOR
ENSG00000173065	0.727824	5.11422	11.4028	0.000733332	0.0102561	FAM222B
ENSG00000108039	0.796775	4.03051	11.3938	0.000736898	0.0102972	XPNPEP1
ENSG00000182903	-0.620673	4.31187	11.3907	0.000738142	0.0103059	ZNF721
ENSG00000150594	2.92747	-0.373914	11.3743	0.000744665	0.010381	ADRA2A
ENSG00000182179	-0.599077	4.53648	11.374	0.000744779	0.010381	UBA7
ENSG00000084731	0.844949	3.13357	11.363	0.000749234	0.0104284	KIF3C
ENSG00000227417	1.79351	-0.530803	11.3624	0.000749446	0.0104284	AC114402.2
ENSG00000151715	1.18317	1.94454	11.3577	0.000751348	0.0104461	TMEM45B
ENSG00000140450	1.05434	2.52165	11.3555	0.00075225	0.0104498	ARRDC4
ENSG00000079385	0.971223	5.02514	11.3493	0.000754757	0.0104691	CEACAM1
ENSG00000124006	1.99694	0.50097	11.3485	0.000755074	0.0104691	OBSL1
ENSG00000177879	0.604028	3.95599	11.3474	0.000755544	0.0104691	AP3S1
ENSG00000188611	2.36922	0.115267	11.3286	0.000763236	0.0105554	ASAH2
ENSG00000112799	-0.745102	3.26335	11.3279	0.000763497	0.0105554	LY86
ENSG00000147457	-0.711466	5.14722	11.3275	0.000763692	0.0105554	CHMP7
ENSG00000167580	4.03245	-0.669638	11.3098	0.000771004	0.0106476	AQP2
ENSG00000222037	-3.16537	-0.681997	11.3082	0.000771666	0.0106478	IGLC6
ENSG00000100365	0.940376	5.68158	11.3002	0.000775008	0.010685	NCF4
ENSG00000143199	1.54545	0.969243	11.2896	0.000779429	0.010737	ADCY10
ENSG00000198482	-0.718401	3.20713	11.2833	0.000782059	0.0107642	ZNF808
ENSG00000278376	1.07328	1.66061	11.2792	0.000783821	0.0107795	AP004609.3
ENSG00000104964	-0.649542	6.75197	11.2766	0.000784917	0.0107856	AES
ENSG00000274576	-2.10821	0.838243	11.2664	0.000789235	0.0108359	IGHV2-70
ENSG00000214748	-1.04273	1.68264	11.2473	0.000797397	0.0109369	AL355309.1
ENSG00000251149	-2.32188	-0.888769	11.2461	0.000797918	0.0109369	MTND5P5
ENSG00000006831	0.777521	5.13599	11.2435	0.00079903	0.0109431	ADIPOR2
ENSG00000165416	0.797709	5.87219	11.2412	0.000799997	0.0109472	SUGT1
ENSG00000279283	1.31713	0.911759	11.2296	0.000805028	0.0110069	AC131009.4
ENSG00000166016	0.919451	1.6459	11.201	0.000817529	0.0111686	ABTB2
ENSG00000059588	-0.848858	3.51344	11.1993	0.0008183	0.0111699	TARBP1
ENSG00000226608	0.99099	6.71661	11.1952	0.000820095	0.011184	FTLP3
ENSG00000136147	-0.73418	3.59449	11.1939	0.000820686	0.011184	PHF11
ENSG00000112473	0.963723	3.26434	11.1887	0.000822951	0.0111893	SLC39A7
ENSG00000198925	0.698381	6.26834	11.1883	0.000823167	0.0111893	ATG9A
ENSG00000131634	-0.862241	2.81875	11.186	0.000824151	0.0111893	TMEM204
ENSG00000214106	-0.718392	2.49693	11.1858	0.000824266	0.0111893	PAXIP1-AS2
ENSG00000135272	-0.800348	3.588	11.1853	0.000824468	0.0111893	MDFIC
ENSG00000073150	1.27466	2.01812	11.1828	0.00082558	0.0111952	PANX2
ENSG00000149527	-0.91144	1.84234	11.1723	0.000830292	0.0112498	PLCH2
ENSG00000109943	-0.814012	2.02959	11.1691	0.00083172	0.0112599	CRTAM
ENSG00000055070	0.638826	5.85664	11.1644	0.000833822	0.0112792	SZRD1
ENSG00000273654	2.10936	0.744269	11.1587	0.000836397	0.0113031	AC020904.2
ENSG00000235865	1.45397	0.646523	11.1574	0.00083696	0.0113031	GSN-AS1
ENSG00000107863	0.668342	4.75953	11.1551	0.000838005	0.0113079	ARHGAP21
ENSG00000214013	-0.649514	3.28732	11.1499	0.000840342	0.0113302	GANC
ENSG00000273559	0.592536	4.18306	11.1317	0.000848656	0.011433	CWC25
ENSG00000175054	-0.560911	4.3162	11.1251	0.000851686	0.0114573	ATR
ENSG00000177606	-1.38872	4.44108	11.1235	0.000852421	0.0114573	JUN
ENSG00000171843	0.772493	5.64442	11.1232	0.000852545	0.0114573	MLLT3
ENSG00000234484	1.40231	0.301897	11.1058	0.000860595	0.0115561	AL032821.1
ENSG00000064703	-0.622842	2.888	11.1005	0.000863062	0.0115798	DDX20
ENSG00000076944	0.994074	6.2067	11.096	0.000865145	0.0115983	STXBP2
ENSG00000113749	1.01725	5.95581	11.0945	0.000865861	0.0115985	HRH2
ENSG00000160818	-0.63156	4.06416	11.081	0.00087215	0.0116732	GPATCH4
ENSG00000218283	0.79951	5.40048	11.0745	0.00087524	0.0117051	MORF4L1P1
ENSG00000088325	0.707459	4.26276	11.0726	0.000876136	0.0117076	TPX2
ENSG00000158406	0.634233	4.0923	11.0664	0.000879078	0.0117374	HIST1H4H
ENSG00000242324	1.91958	0.359805	11.0641	0.000880154	0.0117423	AL049634.1
ENSG00000155636	-0.937839	1.843	11.044	0.000889756	0.0118608	RBM45
ENSG00000136628	-0.564484	4.53326	11.0408	0.000891306	0.0118651	EPRS
ENSG00000179981	-0.642294	3.74784	11.0403	0.000891519	0.0118651	TSHZ1
ENSG00000185262	0.771366	8.95944	11.0358	0.000893709	0.0118847	UBALD2
ENSG00000158050	-1.61849	1.94354	11.0259	0.000898479	0.0119385	DUSP2
ENSG00000255529	-0.775558	2.23615	11.0126	0.000904945	0.0120147	POLR2M
ENSG00000112139	-1.73925	0.694507	10.9787	0.000921655	0.0122244	MDGA1
ENSG00000002726	2.46914	-0.280464	10.9776	0.000922222	0.0122244	AOC1
ENSG00000185499	1.30314	1.08937	10.9694	0.000926265	0.0122682	MUC1
ENSG00000155761	2.19047	0.199275	10.9613	0.000930356	0.0123112	SPAG17
ENSG00000175893	-0.807101	2.80904	10.96	0.000931008	0.0123112	ZDHHC21
ENSG00000105357	1.0773	1.50247	10.9545	0.000933775	0.0123379	MYH14
ENSG00000182899	0.83218	7.33155	10.9493	0.000936402	0.0123579	RPL35A
ENSG00000213799	-0.781616	2.80751	10.9485	0.000936785	0.0123579	ZNF845
ENSG00000232368	1.15678	1.29201	10.944	0.000939075	0.0123782	FTLP2
ENSG00000010818	-0.639534	5.89619	10.9386	0.000941801	0.0124043	HIVEP2
ENSG00000005189	0.977348	1.80151	10.9269	0.000947761	0.0124728	REXO5
ENSG00000180817	-0.634479	4.05782	10.9193	0.00095167	0.0125143	PPA1
ENSG00000261055	1.86819	-0.263935	10.8876	0.000968108	0.0127203	AL450468.2
ENSG00000004779	-0.61482	3.17274	10.8853	0.000969301	0.0127258	NDUFAB1
ENSG00000115365	-0.646963	3.07487	10.8724	0.000976101	0.0128026	LANCL1
ENSG00000149294	-1.25911	1.58445	10.8709	0.00097685	0.0128026	NCAM1
ENSG00000200890	-1.26895	3.9517	10.8698	0.000977476	0.0128026	RNA5SP99
ENSG00000279117	0.5885	4.61961	10.8676	0.000978637	0.0128076	AP001972.5
ENSG00000224796	-3.02466	-0.314651	10.8546	0.000985496	0.0128861	RPL32P1
ENSG00000169429	-2.94035	3.64637	10.8533	0.000986192	0.0128861	CXCL8
ENSG00000230076	-0.886601	2.74876	10.8446	0.000990817	0.0129363	RPL10P6
ENSG00000140443	0.578781	5.86713	10.8427	0.000991865	0.0129397	IGF1R
ENSG00000138615	-2.34923	-0.820211	10.8227	0.00100264	0.01307	CILP
ENSG00000164543	0.78773	7.10369	10.8115	0.00100874	0.013133	STK17A
ENSG00000177971	-0.99704	1.95765	10.8109	0.00100907	0.013133	IMP3
ENSG00000070404	1.08391	1.29941	10.8002	0.00101488	0.0131983	FSTL3
ENSG00000151023	-1.35016	1.8733	10.7949	0.00101779	0.0132153	ENKUR
ENSG00000145416	-0.84189	5.22381	10.7947	0.00101789	0.0132153	MARCH1
ENSG00000172014	-2.17563	-0.071625	10.7935	0.00101859	0.0132153	ANKRD20A4
ENSG00000162623	-0.953744	2.25939	10.7834	0.00102412	0.0132766	TYW3
ENSG00000273796	1.18988	1.91769	10.7815	0.00102521	0.0132803	BX322562.1
ENSG00000143222	0.729953	4.87168	10.775	0.00102881	0.0133164	UFC1
ENSG00000083814	-0.832421	2.17321	10.7648	0.00103448	0.0133793	ZNF671
ENSG00000166510	1.32855	4.38588	10.7616	0.0010363	0.0133924	CCDC68
ENSG00000169826	0.701156	5.95013	10.7492	0.00104324	0.0134715	CSGALNACT2
ENSG00000138829	0.923353	3.16934	10.7369	0.0010502	0.0135455	FBN2
ENSG00000166750	-0.733545	6.82793	10.7348	0.0010514	0.0135455	SLFN5
ENSG00000186891	-1.96108	-0.582888	10.7347	0.00105143	0.0135455	TNFRSF18
ENSG00000171777	0.83123	5.63224	10.7331	0.00105233	0.0135465	RASGRP4
ENSG00000159433	-0.668718	3.24739	10.7302	0.00105399	0.0135573	STARD9
ENSG00000115738	0.575424	5.42848	10.7228	0.00105823	0.0135902	ID2
ENSG00000100814	-0.814484	1.77484	10.7224	0.00105848	0.0135902	CCNB1IP1
ENSG00000113319	-0.891429	2.94644	10.7214	0.00105902	0.0135902	RASGRF2
ENSG00000168092	0.596169	5.03395	10.713	0.00106383	0.0136414	PAFAH1B2
ENSG00000157837	0.72089	5.19909	10.7049	0.00106852	0.0136909	SPPL3
ENSG00000104341	1.60633	2.82908	10.6898	0.00107727	0.0137921	LAPTM4B
ENSG00000117597	-0.860631	3.30031	10.6884	0.00107809	0.0137921	UTP25
ENSG00000197019	1.08744	1.48484	10.685	0.00108005	0.0138064	SERTAD1
ENSG00000065491	0.877565	6.78508	10.6808	0.00108256	0.0138178	TBC1D22B
ENSG00000087157	0.766573	4.05073	10.6807	0.00108262	0.0138178	PGS1
ENSG00000227295	1.13796	1.76022	10.6729	0.00108714	0.0138532	ELL2P1
ENSG00000168234	-0.743099	3.7832	10.6721	0.00108766	0.0138532	TTC39C
ENSG00000135185	-0.707469	3.56156	10.6716	0.00108791	0.0138532	TMEM243
ENSG00000166387	-0.757173	2.82948	10.6654	0.00109161	0.0138896	PPFIBP2
ENSG00000223552	1.17328	4.51215	10.6635	0.0010927	0.0138928	AC098613.1
ENSG00000135052	0.922859	3.83715	10.6591	0.00109532	0.0139064	GOLM1
ENSG00000132879	-0.821507	1.79184	10.6589	0.00109545	0.0139064	FBXO44
ENSG00000201793	0.858402	3.38896	10.6351	0.00110962	0.0140754	RN7SKP9
ENSG00000236438	0.846357	2.86457	10.6312	0.00111195	0.0140941	FAM157A
ENSG00000173540	-0.755175	2.79659	10.6196	0.00111893	0.0141717	GMPPB
ENSG00000115548	0.665568	6.04067	10.6148	0.00112184	0.0141976	KDM3A
ENSG00000129197	-0.629939	3.15503	10.6074	0.00112638	0.0142441	RPAIN
ENSG00000223224	-2.62616	-0.897926	10.6003	0.00113072	0.0142833	SNORD71
ENSG00000079215	2.19744	-0.386859	10.5995	0.0011312	0.0142833	SLC1A3
ENSG00000198301	-0.567519	4.07266	10.5898	0.00113711	0.0143469	SDAD1
ENSG00000073060	0.800046	3.57276	10.5703	0.00114917	0.014488	SCARB1
ENSG00000200275	-1.11601	4.22625	10.5666	0.00115146	0.0145058	RNA5SP199
ENSG00000142409	0.626866	3.69334	10.5514	0.001161	0.0146147	ZNF787
ENSG00000113758	0.806027	3.09498	10.5463	0.0011642	0.0146439	DBN1
ENSG00000222009	1.176	1.89824	10.5429	0.00116637	0.01466	BTBD19
ENSG00000183023	0.715643	4.55147	10.5356	0.00117097	0.0147066	SLC8A1
ENSG00000023287	0.681352	6.65753	10.5305	0.0011742	0.0147359	RB1CC1
ENSG00000270164	-1.61159	0.836439	10.5228	0.00117908	0.014786	LINC01480
ENSG00000202337	2.2108	1.07024	10.5141	0.00118465	0.0148445	RNU6-8
ENSG00000111271	-0.598434	3.10761	10.5046	0.00119078	0.01491	ACAD10
ENSG00000153162	1.11117	2.78388	10.4963	0.00119614	0.0149572	BMP6
ENSG00000089876	0.786584	2.64526	10.4948	0.00119713	0.0149572	DHX32
ENSG00000248489	1.36972	1.60939	10.4946	0.00119726	0.0149572	LINC02062
ENSG00000271869	1.10542	2.77786	10.4855	0.00120318	0.0150198	AC026979.2
ENSG00000272186	1.75326	0.837412	10.4834	0.00120455	0.0150243	AP003392.6
ENSG00000167768	-0.947616	10.1755	10.481	0.00120611	0.0150243	KRT1
ENSG00000249992	1.00338	7.31096	10.4804	0.0012065	0.0150243	TMEM158
ENSG00000165806	-1.08622	1.72882	10.4793	0.00120719	0.0150243	CASP7
ENSG00000255760	-1.45208	0.550415	10.4758	0.0012095	0.0150418	LINC02422
ENSG00000230724	1.40561	1.06279	10.4703	0.00121306	0.0150747	LINC01001
ENSG00000086288	0.955076	1.54376	10.4666	0.00121555	0.0150807	NME8
ENSG00000183542	-1.42457	0.425275	10.4661	0.00121587	0.0150807	KLRC4
ENSG00000245648	-1.01904	1.7234	10.4634	0.00121764	0.0150807	AC022075.1
ENSG00000104427	-1.58242	0.489324	10.4633	0.00121772	0.0150807	ZC2HC1A
ENSG00000221944	-1.00835	1.43424	10.4627	0.00121812	0.0150807	TIGD1
ENSG00000199585	-1.34819	1.44666	10.4479	0.00122789	0.0151903	RNA5SP119
ENSG00000137970	0.880218	2.74731	10.4414	0.00123219	0.0152321	RPL7P9
ENSG00000259823	1.60496	0.463339	10.4395	0.00123348	0.0152366	LYPD8
ENSG00000106123	-0.812368	3.08293	10.4367	0.00123536	0.0152484	EPHB6
ENSG00000080823	1.02155	1.71157	10.4343	0.00123696	0.0152567	MOK
ENSG00000105072	-1.11776	0.69669	10.4207	0.00124613	0.0153584	C19orf44
ENSG00000200626	-1.07613	2.72205	10.4179	0.00124803	0.0153703	RNA5SP325
ENSG00000198821	-0.66513	4.82624	10.4135	0.00125094	0.0153947	CD247
ENSG00000129003	-0.629734	6.7704	10.4035	0.00125779	0.0154674	VPS13C
ENSG00000236397	1.1592	0.984131	10.3988	0.00126098	0.0154952	DDX11L2
ENSG00000112996	-0.635766	3.3834	10.3926	0.00126522	0.0155357	MRPS30
ENSG00000170340	0.657481	3.53532	10.3878	0.00126853	0.0155647	B3GNT2
ENSG00000116273	1.34229	1.20696	10.3848	0.00127058	0.0155783	PHF13
ENSG00000120318	0.847506	4.03921	10.376	0.00127664	0.015641	ARAP3
ENSG00000266401	2.15361	0.547419	10.3613	0.00128685	0.0157544	AP002478.1
ENSG00000105352	1.00758	3.34877	10.3591	0.00128838	0.0157614	CEACAM4
ENSG00000085741	2.74564	-0.24904	10.3489	0.00129551	0.0158369	WNT11
ENSG00000225889	0.964501	3.1952	10.339	0.00130247	0.0159102	AC012368.1
ENSG00000175984	1.39334	1.0856	10.3297	0.00130908	0.0159791	DENND2C
ENSG00000135926	0.691686	6.77304	10.32	0.00131597	0.0160514	TMBIM1
ENSG00000160654	-0.740997	5.35654	10.3161	0.00131871	0.0160624	CD3G
ENSG00000173264	0.628592	3.23157	10.316	0.00131882	0.0160624	GPR137
ENSG00000249978	-1.71187	0.476434	10.3104	0.00132282	0.0160992	TRGV7
ENSG00000259448	0.965559	2.15189	10.3042	0.0013273	0.0161419	LINC02352
ENSG00000118181	0.749966	9.75434	10.3002	0.00133015	0.0161645	RPS25
ENSG00000136444	-0.83925	2.02282	10.2896	0.00133783	0.0162459	RSAD1
ENSG00000230872	2.42194	-0.441735	10.2858	0.00134056	0.0162671	MFSD13B
ENSG00000008516	0.910449	5.88331	10.2821	0.00134327	0.016288	MMP25
ENSG00000182718	-0.783884	4.83339	10.269	0.00135285	0.0163921	ANXA2
ENSG00000107771	-0.576703	4.84609	10.2665	0.0013547	0.0164025	CCSER2
ENSG00000163512	0.614563	4.06803	10.2609	0.00135882	0.0164404	AZI2
ENSG00000239305	0.666819	3.24604	10.2508	0.00136624	0.016518	RNF103
ENSG00000226742	1.25572	1.54386	10.2449	0.00137066	0.0165463	HSBP1L1
ENSG00000183960	-1.29961	0.31815	10.2442	0.00137116	0.0165463	KCNH8
ENSG00000101224	-0.613261	5.02945	10.2436	0.00137159	0.0165463	CDC25B
ENSG00000166855	0.870277	6.71164	10.2332	0.00137934	0.0166143	CLPX
ENSG00000169247	1.14653	1.30994	10.2329	0.00137957	0.0166143	SH3TC2
ENSG00000275418	-3.05915	-0.715695	10.2311	0.00138095	0.0166143	AC104971.3
ENSG00000256393	1.69302	0.340293	10.2307	0.00138125	0.0166143	RPL41P5
ENSG00000225873	1.23099	2.22491	10.2218	0.00138794	0.0166826	C3orf86
ENSG00000090020	0.743838	4.24964	10.2148	0.00139315	0.0167315	SLC9A1
ENSG00000058091	-1.29493	2.25712	10.2137	0.00139404	0.0167315	CDK14
ENSG00000138138	-0.601814	3.74673	10.2075	0.0013987	0.0167753	ATAD1
ENSG00000181284	-1.35192	0.315031	10.2004	0.00140407	0.0168274	TMEM102
ENSG00000167766	-0.530536	4.53445	10.1741	0.00142426	0.0170559	ZNF83
ENSG00000160293	-0.717483	3.02499	10.1729	0.0014252	0.0170559	VAV2
ENSG00000229106	-2.49813	-0.479297	10.1692	0.00142809	0.0170781	BTBD6P1
ENSG00000110448	-0.577558	5.29716	10.166	0.00143055	0.0170952	CD5
ENSG00000028839	0.846906	4.90424	10.1615	0.00143402	0.0171105	TBPL1
ENSG00000187037	1.26356	2.09132	10.1606	0.00143471	0.0171105	GPR141
ENSG00000204271	-0.748324	1.80066	10.1603	0.00143495	0.0171105	SPIN3
ENSG00000029993	0.823747	1.61933	10.1589	0.00143607	0.0171115	HMGB3
ENSG00000111716	-0.621993	6.34154	10.1567	0.00143775	0.0171192	LDHB
ENSG00000027075	-0.593462	5.38679	10.1537	0.00144014	0.0171353	PRKCH
ENSG00000202056	-1.39792	1.14958	10.1519	0.00144153	0.0171395	RNA5SP19
ENSG00000163281	-0.655057	2.71496	10.1434	0.0014482	0.0172063	GNPDA2
ENSG00000223534	-3.573	-0.775422	10.1336	0.00145594	0.0172858	HLA-DQB1-AS1
ENSG00000128578	1.00705	1.41815	10.1312	0.00145778	0.0172952	STRIP2
ENSG00000242299	-0.758973	3.71645	10.1293	0.00145928	0.0172983	AC073861.1
ENSG00000251369	-0.780897	2.44018	10.1283	0.00146013	0.0172983	ZNF550
ENSG00000164691	-0.644512	6.00592	10.1109	0.00147398	0.0174452	TAGAP
ENSG00000143622	0.669429	4.72485	10.11	0.00147464	0.0174452	RIT1
ENSG00000174446	-0.892294	2.14028	10.1062	0.0014777	0.0174608	SNAPC5
ENSG00000166927	-0.901976	3.8005	10.1057	0.00147808	0.0174608	MS4A7
ENSG00000259675	1.37964	1.46097	10.1003	0.00148247	0.0175001	AC018618.1
ENSG00000184441	-1.41763	-0.139543	10.0951	0.00148662	0.0175366	AP001062.1
ENSG00000258546	1.75899	-0.384056	10.0904	0.00149047	0.0175695	CENPUP2
ENSG00000269653	-1.89434	0.150084	10.0884	0.00149204	0.0175754	AC011479.3
ENSG00000115840	-0.868796	2.5687	10.0768	0.00150147	0.0176657	SLC25A12
ENSG00000120686	-0.572985	3.71536	10.0763	0.00150185	0.0176657	UFM1
ENSG00000234389	0.951768	2.79042	10.073	0.00150461	0.0176857	AC007278.1
ENSG00000187266	0.833334	5.83081	10.0668	0.00150961	0.0177259	EPOR
ENSG00000252217	-1.53472	1.4872	10.0661	0.00151018	0.0177259	RF00019
ENSG00000138738	0.96786	3.35746	10.064	0.00151197	0.0177307	PRDM5
ENSG00000175395	-0.692277	2.46965	10.063	0.00151275	0.0177307	ZNF25
ENSG00000257335	0.967008	7.19292	10.0503	0.0015232	0.0178379	MGAM
ENSG00000198040	-0.63148	3.47278	10.0493	0.00152405	0.0178379	ZNF84
ENSG00000198223	0.794437	4.81299	10.0418	0.0015303	0.0178857	CSF2RA
ENSG00000119285	-0.653588	4.08704	10.0411	0.00153083	0.0178857	HEATR1
ENSG00000110660	-1.14273	0.325741	10.0405	0.00153139	0.0178857	SLC35F2
ENSG00000257315	0.800823	1.92313	10.0374	0.00153396	0.0179003	ZBED6
ENSG00000165410	-1.13232	1.39628	10.0364	0.0015348	0.0179003	CFL2
ENSG00000112303	0.79823	6.3751	10.0346	0.00153631	0.0179052	VNN2
ENSG00000244437	-2.07233	0.0061364	10.0142	0.00155337	0.0180913	IGKV3-15
ENSG00000147050	0.61323	5.85523	9.99976	0.0015656	0.0182084	KDM6A
ENSG00000149292	-0.949516	1.33495	9.99972	0.00156564	0.0182084	TTC12
ENSG00000267364	-2.05682	-0.254718	9.98303	0.0015799	0.0183613	AC022706.1
ENSG00000181856	1.12626	1.68678	9.97707	0.00158502	0.0184079	SLC2A4
ENSG00000181004	1.16698	1.38948	9.97036	0.00159081	0.0184621	BBS12
ENSG00000001461	-0.60128	4.11243	9.96844	0.00159247	0.0184684	NIPAL3
ENSG00000181524	0.581256	6.20371	9.9641	0.00159622	0.0184989	RPL24P4
ENSG00000099337	0.745208	3.7737	9.95419	0.00160483	0.0185857	KCNK6
ENSG00000272055	1.42546	2.63746	9.94692	0.00161118	0.0186279	RNU6-6P
ENSG00000115687	-0.522618	4.41397	9.94661	0.00161146	0.0186279	PASK
ENSG00000188322	-0.725591	3.72702	9.94517	0.00161272	0.0186279	SBK1
ENSG00000089220	-0.564046	3.58422	9.94486	0.00161299	0.0186279	PEBP1
ENSG00000177485	-0.620157	3.91555	9.94302	0.0016146	0.0186334	ZBTB33
ENSG00000118596	-0.589733	4.48922	9.9403	0.00161699	0.0186479	SLC16A7
ENSG00000077721	0.587518	4.17914	9.93508	0.00162158	0.0186878	UBE2A
ENSG00000113580	0.56738	5.96076	9.92576	0.00162982	0.0187696	NR3C1
ENSG00000204936	2.1321	6.01041	9.92007	0.00163486	0.0188136	CD177
ENSG00000110042	-0.717775	3.2113	9.91831	0.00163643	0.0188136	DTX4
ENSG00000148672	-0.627323	4.32896	9.9176	0.00163705	0.0188136	GLUD1
ENSG00000185115	-0.712871	2.7148	9.90998	0.00164385	0.0188785	NSMCE3
ENSG00000183648	0.553829	4.23411	9.90804	0.00164558	0.0188853	NDUFB1
ENSG00000134954	-0.646368	7.90361	9.89774	0.00165482	0.0189781	ETS1
ENSG00000202411	-1.55559	4.24454	9.89177	0.0016602	0.0190265	RNA5SP259
ENSG00000119669	0.93679	3.98188	9.88945	0.00166229	0.019028	IRF2BPL
ENSG00000181016	1.60368	1.23732	9.88826	0.00166337	0.019028	LSMEM1
ENSG00000228192	2.00407	-0.560851	9.8878	0.00166378	0.019028	AL512353.1
ENSG00000141560	-0.73848	1.97282	9.88186	0.00166916	0.0190763	FN3KRP
ENSG00000178397	-0.878863	1.66967	9.87955	0.00167126	0.0190871	FAM220A
ENSG00000222032	2.90275	-0.7	9.87652	0.00167402	0.0191053	AC112721.2
ENSG00000250539	-2.04666	0.210441	9.87473	0.00167564	0.0191107	KRT8P33
ENSG00000248571	1.81186	0.283635	9.85477	0.00169392	0.0193057	AC106882.1
ENSG00000109906	0.687456	2.67843	9.85131	0.00169711	0.0193288	ZBTB16
ENSG00000257285	1.57572	0.382177	9.84906	0.00169918	0.0193391	AL132780.1
ENSG00000120008	-0.55095	4.46091	9.84592	0.00170209	0.0193556	WDR11
ENSG00000255552	1.98253	2.27462	9.84495	0.00170298	0.0193556	LY6G6E
ENSG00000169116	-2.71331	-0.363069	9.84155	0.00170614	0.0193781	PARM1
ENSG00000163220	1.06424	8.97755	9.83788	0.00170954	0.0194034	S100A9
ENSG00000015676	-0.564075	3.8415	9.82873	0.00171807	0.0194859	NUDCD3
ENSG00000174456	0.820344	2.67606	9.82755	0.00171917	0.0194859	C12orf76
ENSG00000148483	1.25344	0.656632	9.82606	0.00172057	0.0194884	TMEM236
ENSG00000196531	0.760166	8.53905	9.81137	0.00173436	0.0196311	NACA
ENSG00000149636	-0.965918	1.41594	9.80651	0.00173895	0.0196641	DSN1
ENSG00000118508	0.962694	3.84531	9.80576	0.00173966	0.0196641	RAB32
ENSG00000260686	-1.62315	0.507676	9.80384	0.00174148	0.0196712	AC008669.1
ENSG00000185800	0.72064	3.35311	9.80201	0.00174321	0.0196773	DMWD
ENSG00000108106	0.737995	3.75205	9.79486	0.00175001	0.0197405	UBE2S
ENSG00000112365	-0.569351	3.67009	9.7895	0.00175511	0.0197845	ZBTB24
ENSG00000241859	1.3363	2.15277	9.78621	0.00175826	0.0198044	ANOS2P
ENSG00000169071	2.05238	-0.503616	9.78515	0.00175927	0.0198044	ROR2
ENSG00000161944	1.04439	2.87322	9.78037	0.00176384	0.0198423	ASGR2
ENSG00000143409	0.643484	4.6455	9.77665	0.00176742	0.019869	MINDY1
ENSG00000182534	1.30466	1.1892	9.77387	0.0017701	0.0198856	MXRA7
ENSG00000103942	0.881177	2.12349	9.76883	0.00177495	0.019918	HOMER2
ENSG00000155980	2.17195	0.400406	9.76837	0.00177539	0.019918	KIF5A
ENSG00000243290	-2.83235	-0.317768	9.76598	0.0017777	0.0199303	IGKV1-12
ENSG00000268240	2.38515	0.000989611	9.75583	0.00178755	0.0200158	AC123912.2
ENSG00000258274	1.7614	-0.471886	9.75562	0.00178775	0.0200158	AC012085.2
ENSG00000117560	-1.1933	0.663696	9.73784	0.00180513	0.0201966	FASLG
ENSG00000204577	0.875194	6.35235	9.73656	0.00180638	0.020197	LILRB3
ENSG00000281649	-0.527093	5.02603	9.72541	0.00181738	0.0203062	EBLN3P
ENSG00000257815	0.870937	1.5623	9.72392	0.00181885	0.0203089	AC025159.1
ENSG00000167106	-0.665895	5.71728	9.71989	0.00182285	0.0203317	FAM102A
ENSG00000196154	0.832672	4.94461	9.71937	0.00182336	0.0203317	S100A4
ENSG00000154262	2.17697	1.25347	9.71476	0.00182794	0.0203691	ABCA6
ENSG00000272750	-1.26798	0.666638	9.70975	0.00183293	0.0204045	AL592148.3
ENSG00000063587	-0.716108	3.31826	9.70739	0.00183529	0.0204045	ZNF275
ENSG00000166801	-0.583939	4.72242	9.70701	0.00183566	0.0204045	FAM111A
ENSG00000186416	-0.791147	2.04977	9.70498	0.00183769	0.0204045	NKRF
ENSG00000137965	-2.28526	1.17767	9.70415	0.00183853	0.0204045	IFI44
ENSG00000278828	0.665776	5.5581	9.70413	0.00183855	0.0204045	HIST1H3H
ENSG00000095932	-0.963539	2.8058	9.70086	0.00184182	0.0204095	SMIM24
ENSG00000139946	0.595809	4.58243	9.70048	0.0018422	0.0204095	PELI2
ENSG00000173801	-0.608848	4.59811	9.69906	0.00184363	0.0204095	JUP
ENSG00000059573	-0.693658	2.4759	9.69746	0.00184523	0.0204095	ALDH18A1
ENSG00000171566	-0.628732	2.91946	9.69728	0.00184541	0.0204095	PLRG1
ENSG00000121749	0.760685	5.87356	9.69628	0.00184642	0.0204095	TBC1D15
ENSG00000107742	-0.631941	6.46289	9.693	0.00184971	0.0204323	SPOCK2
ENSG00000141293	-0.597443	4.13566	9.68734	0.00185542	0.020474	SKAP1
ENSG00000255477	3.8634	-1.04763	9.68679	0.00185598	0.020474	AC021713.1
ENSG00000166949	-0.548897	4.61501	9.676	0.0018669	0.0205808	SMAD3
ENSG00000117602	-0.584525	5.31197	9.67444	0.00186849	0.0205846	RCAN3
ENSG00000239920	1.54288	0.122918	9.66585	0.00187725	0.0206673	AC104389.4
ENSG00000158373	0.589532	5.82122	9.6529	0.00189053	0.0207996	HIST1H2BD
ENSG00000187715	1.64579	-0.712693	9.64822	0.00189535	0.0208387	KBTBD12
ENSG00000152931	-1.61516	0.0629412	9.64271	0.00190104	0.0208874	PART1
ENSG00000172809	0.654563	8.50058	9.63765	0.00190629	0.0209311	RPL38
ENSG00000108654	-0.577198	8.43979	9.63425	0.00190983	0.020956	DDX5
ENSG00000105204	0.554727	4.01491	9.62936	0.00191491	0.0209979	DYRK1B
ENSG00000134824	0.69771	3.64645	9.62661	0.00191778	0.0210104	FADS2
ENSG00000089053	-0.539964	4.41357	9.62583	0.0019186	0.0210104	ANAPC5
ENSG00000188582	-1.05065	4.13172	9.62216	0.00192243	0.0210317	PAQR9
ENSG00000157601	-0.785926	3.89758	9.62153	0.00192309	0.0210317	MX1
ENSG00000261158	1.39168	0.777532	9.61944	0.00192528	0.0210417	AC109597.2
ENSG00000058729	-0.886695	2.44632	9.61624	0.00192864	0.0210644	RIOK2
ENSG00000181915	-0.910825	2.5296	9.61456	0.00193041	0.0210698	ADO
ENSG00000201274	-1.85601	0.164826	9.60717	0.0019382	0.0211408	RNA5SP192
ENSG00000179222	-0.5825	3.87105	9.60405	0.00194149	0.0211628	MAGED1
ENSG00000162804	-0.783623	1.92942	9.59934	0.00194647	0.0212031	SNED1
ENSG00000186272	-0.744087	1.93832	9.59305	0.00195316	0.0212618	ZNF17
ENSG00000202058	0.826979	5.08663	9.59003	0.00195637	0.021278	RN7SKP80
ENSG00000069956	0.646602	3.94744	9.58923	0.00195722	0.021278	MAPK6
ENSG00000173660	0.679789	5.88483	9.58706	0.00195953	0.0212891	UQCRH
ENSG00000173825	2.00988	0.0293793	9.58579	0.00196089	0.0212899	TIGD3
ENSG00000250479	-0.648035	3.12833	9.57161	0.0019761	0.0214408	CHCHD10
ENSG00000124786	0.685542	2.84558	9.56441	0.00198385	0.0214976	SLC35B3
ENSG00000145741	0.956724	10.6311	9.56435	0.00198393	0.0214976	BTF3
ENSG00000144840	-1.06824	2.47292	9.5612	0.00198733	0.0215203	RABL3
ENSG00000136867	0.855204	2.42016	9.55254	0.00199673	0.0216079	SLC31A2
ENSG00000211799	-1.8289	0.369424	9.54987	0.00199963	0.0216138	TRAV19
ENSG00000244482	0.9457	5.27594	9.54963	0.0019999	0.0216138	LILRA6
ENSG00000132716	0.562833	4.78053	9.54656	0.00200325	0.0216359	DCAF8
ENSG00000067365	0.553023	4.30877	9.52136	0.00203094	0.0219206	METTL22
ENSG00000207357	0.859936	3.5048	9.50799	0.00204579	0.0220665	RNU6-2
ENSG00000211694	-1.56255	0.242188	9.49846	0.00205645	0.0221669	TRGV10
ENSG00000197043	-0.643565	6.59616	9.49057	0.00206531	0.0222383	ANXA6
ENSG00000185567	-0.922943	1.24393	9.49017	0.00206576	0.0222383	AHNAK2
ENSG00000170222	-0.831644	1.84825	9.47997	0.00207727	0.0223476	ADPRM
ENSG00000180539	1.27669	0.495103	9.47481	0.00208313	0.022396	C9orf139
ENSG00000232772	1.88495	0.211949	9.46945	0.00208922	0.0224469	MTND4P22
ENSG00000198324	0.99272	1.52568	9.46589	0.00209327	0.0224758	PHETA1
ENSG00000064601	0.775998	5.41291	9.45558	0.00210507	0.0225772	CTSA
ENSG00000023330	0.582127	4.01995	9.45525	0.00210546	0.0225772	ALAS1
ENSG00000182952	-0.725116	3.41152	9.44867	0.00211302	0.0226436	HMGN4
ENSG00000159840	0.79149	7.5369	9.44441	0.00211793	0.0226815	ZYX
ENSG00000197256	-0.962999	6.48622	9.44148	0.00212132	0.0227031	KANK2
ENSG00000165929	-0.724761	5.14101	9.42718	0.00213793	0.022866	TC2N
ENSG00000151338	1.51458	1.57356	9.40635	0.00216235	0.0231122	MIPOL1
ENSG00000170909	0.823964	3.80491	9.40222	0.00216722	0.0231493	OSCAR
ENSG00000273472	-1.20923	1.13639	9.39931	0.00217067	0.0231606	AC096733.2
ENSG00000189337	1.19253	2.08245	9.39896	0.00217108	0.0231606	KAZN
ENSG00000171827	-0.855238	1.4799	9.39474	0.00217609	0.023199	ZNF570
ENSG00000076685	0.555832	4.44941	9.3886	0.00218338	0.0232617	NT5C2
ENSG00000106723	-0.585085	3.7954	9.38609	0.00218638	0.0232786	SPIN1
ENSG00000163600	-0.729721	3.58058	9.38373	0.0021892	0.0232936	ICOS
ENSG00000158258	2.24008	-0.618078	9.38033	0.00219326	0.0233217	CLSTN2
ENSG00000116962	0.799105	3.61723	9.37605	0.00219838	0.023357	NID1
ENSG00000157227	1.30868	0.497936	9.3752	0.00219941	0.023357	MMP14
ENSG00000160049	-0.699346	3.10114	9.36985	0.00220584	0.0234103	DFFA
ENSG00000135842	0.831144	6.90413	9.36222	0.00221504	0.0234928	FAM129A
ENSG00000131174	0.690333	5.09795	9.35917	0.00221873	0.0235168	COX7B
ENSG00000070444	0.499995	5.30704	9.3554	0.00222329	0.0235501	MNT
ENSG00000104689	-0.822517	2.22046	9.34812	0.00223215	0.0236287	TNFRSF10A
ENSG00000196159	0.922083	0.742691	9.34613	0.00223456	0.0236391	FAT4
ENSG00000273727	-2.62353	-0.071225	9.3426	0.00223888	0.0236696	RF00003
ENSG00000162543	0.854386	3.14146	9.33854	0.00224384	0.0237069	UBXN10
ENSG00000250698	2.72714	-0.654933	9.3357	0.00224733	0.0237268	AC131182.1
ENSG00000132613	0.968785	1.73293	9.33466	0.0022486	0.0237268	MTSS1L
ENSG00000158486	1.56153	0.0250811	9.33019	0.00225409	0.0237695	DNAH3
ENSG00000242992	1.5309	-0.475035	9.31249	0.00227597	0.0239849	FTH1P4
ENSG00000102575	0.539125	4.41753	9.31055	0.00227838	0.0239907	ACP5
ENSG00000231507	-2.66253	-0.646502	9.30922	0.00228004	0.0239907	LINC01353
ENSG00000100330	0.688435	4.5162	9.30753	0.00228214	0.0239907	MTMR3
ENSG00000188486	0.681847	5.30684	9.30737	0.00228234	0.0239907	H2AFX
ENSG00000179218	0.582887	7.26071	9.29981	0.00229177	0.0240611	CALR
ENSG00000158079	-1.04363	0.882775	9.29967	0.00229195	0.0240611	PTPDC1
ENSG00000092010	-0.615894	7.25156	9.29389	0.00229919	0.0241218	PSME1
ENSG00000135269	-0.63546	4.61673	9.28875	0.00230565	0.0241742	TES
ENSG00000042062	0.863349	6.21023	9.28603	0.00230908	0.024183	RIPOR3
ENSG00000131089	-0.697037	3.36918	9.28576	0.00230943	0.024183	ARHGEF9
ENSG00000162616	1.02457	6.0152	9.28351	0.00231226	0.0241974	DNAJB4
ENSG00000154027	-1.06766	2.26341	9.2816	0.00231467	0.0242072	AK5
ENSG00000006652	0.642822	4.82361	9.27448	0.00232368	0.0242733	IFRD1
ENSG00000102908	0.717284	7.97435	9.27098	0.00232813	0.0242733	NFAT5
ENSG00000089050	-0.769024	1.49137	9.27092	0.00232821	0.0242733	RBBP9
ENSG00000197170	0.560198	4.17566	9.27082	0.00232833	0.0242733	PSMD12
ENSG00000010327	0.752946	4.61645	9.27082	0.00232834	0.0242733	STAB1
ENSG00000153721	1.52297	0.981508	9.26718	0.00233296	0.0242973	CNKSR3
ENSG00000119686	0.876579	1.23729	9.26663	0.00233367	0.0242973	FLVCR2
ENSG00000169991	-0.607351	3.00508	9.26346	0.00233771	0.0242973	IFFO2
ENSG00000207093	-1.00349	0.707786	9.26344	0.00233773	0.0242973	SNORD116-8
ENSG00000176058	0.977849	1.4546	9.26317	0.00233808	0.0242973	TPRN
ENSG00000168283	-0.795293	2.24135	9.26207	0.00233948	0.0242973	BMI1
ENSG00000124789	0.822154	7.68023	9.26033	0.00234171	0.0243052	NUP153
ENSG00000134851	0.595969	5.28258	9.25663	0.00234644	0.0243277	TMEM165
ENSG00000198182	-1.07237	0.929352	9.25633	0.00234683	0.0243277	ZNF607
ENSG00000163958	2.05905	0.925896	9.25414	0.00234964	0.0243331	ZDHHC19
ENSG00000278600	0.820282	2.69586	9.25362	0.0023503	0.0243331	AC015871.3
ENSG00000134321	-0.815972	5.8801	9.25211	0.00235225	0.0243347	RSAD2
ENSG00000058866	0.829711	2.78632	9.25121	0.0023534	0.0243347	DGKG
ENSG00000064886	-0.930719	3.02019	9.24978	0.00235524	0.0243384	CHI3L2
ENSG00000040199	-0.883562	4.97399	9.2477	0.00235791	0.0243508	PHLPP2
ENSG00000069667	-0.51103	4.92317	9.24424	0.00236237	0.024373	RORA
ENSG00000065057	-1.72973	0.452139	9.24375	0.00236301	0.024373	NTHL1
ENSG00000116824	-0.690478	4.31115	9.23243	0.00237765	0.0245087	CD2
ENSG00000196739	1.87641	-0.284549	9.22794	0.0023835	0.0245536	COL27A1
ENSG00000204438	0.655274	3.04448	9.2198	0.00239411	0.0246476	GPANK1
ENSG00000140463	-0.890295	1.85429	9.2154	0.00239987	0.0246915	BBS4
ENSG00000109272	0.889246	1.97777	9.20996	0.00240702	0.0247496	PF4V1
ENSG00000246273	0.972974	2.93935	9.20747	0.0024103	0.0247625	SBF2-AS1
ENSG00000285106	0.731168	1.75004	9.20505	0.00241348	0.0247625	AC016831.7
ENSG00000187792	-0.851842	1.70393	9.20469	0.00241396	0.0247625	ZNF70
ENSG00000117155	0.839496	5.11663	9.20252	0.00241683	0.0247625	SSX2IP
ENSG00000166405	-1.06497	0.644829	9.2022	0.00241725	0.0247625	RIC3
ENSG00000271933	-1.63458	0.0829347	9.20217	0.00241728	0.0247625	AL603756.1
ENSG00000151882	-1.10776	1.36872	9.20036	0.00241967	0.0247716	CCL28
ENSG00000183386	0.796644	3.38033	9.1942	0.00242783	0.0248246	FHL3
ENSG00000108669	-0.580381	6.89801	9.19418	0.00242785	0.0248246	CYTH1
ENSG00000133818	-0.721933	2.15536	9.1922	0.00243049	0.0248253	RRAS2
ENSG00000176896	1.01554	5.90103	9.19186	0.00243093	0.0248253	TCEANC
ENSG00000182749	0.79126	1.47684	9.18963	0.00243389	0.0248353	PAQR7
ENSG00000141933	0.633193	2.70895	9.18835	0.0024356	0.0248353	TPGS1
ENSG00000119401	-0.844204	1.87203	9.18773	0.00243643	0.0248353	TRIM32
ENSG00000134755	0.936784	5.23228	9.18138	0.00244489	0.0249062	DSC2
ENSG00000167633	-2.42616	-0.264238	9.17923	0.00244776	0.0249113	KIR3DL1
ENSG00000124942	-0.721711	9.4165	9.17767	0.00244986	0.0249113	AHNAK
ENSG00000178732	1.09741	1.13198	9.17762	0.00244992	0.0249113	GP5
ENSG00000134056	0.643797	2.80924	9.17074	0.00245915	0.0249897	MRPS36
ENSG00000249437	1.11358	3.38208	9.16086	0.00247246	0.0250934	NAIP
ENSG00000169397	2.00991	1.33125	9.16064	0.00247277	0.0250934	RNASE3
ENSG00000198520	-0.655293	3.15006	9.15979	0.00247391	0.0250934	ARMH1
ENSG00000170191	-1.08495	0.53585	9.15699	0.0024777	0.0251164	NANP
ENSG00000168394	-0.617528	4.77475	9.15354	0.00248238	0.0251484	TAP1
ENSG00000230615	0.87068	6.13304	9.14925	0.00248821	0.0251919	AL139220.2
ENSG00000172508	-0.774752	2.36398	9.14318	0.00249647	0.0252602	CARNS1
ENSG00000199990	-1.27541	1.36182	9.13809	0.00250343	0.0253049	VTRNA1-1
ENSG00000059728	0.781948	7.53403	9.13769	0.00250397	0.0253049	MXD1
ENSG00000114737	0.657349	4.32096	9.12893	0.00251599	0.0254109	CISH
ENSG00000113716	-0.657646	3.12664	9.12631	0.00251959	0.0254317	HMGXB3
ENSG00000196937	-0.795393	2.05845	9.11776	0.0025314	0.0255352	FAM3C
ENSG00000198838	1.06156	2.12604	9.1102	0.00254188	0.0256148	RYR3
ENSG00000283160	2.08658	-0.535725	9.10983	0.00254239	0.0256148	MIR4521
ENSG00000186088	-0.670474	3.6614	9.10604	0.00254767	0.025642	GSAP
ENSG00000204310	0.659173	5.14461	9.10566	0.00254819	0.025642	AGPAT1
ENSG00000013725	-0.633532	5.09676	9.09645	0.00256106	0.0257526	CD6
ENSG00000233954	1.03967	1.53666	9.09556	0.0025623	0.0257526	UQCRHL
ENSG00000196110	-1.207	0.808719	9.0941	0.00256436	0.0257575	ZNF699
ENSG00000226752	-0.617085	3.34791	9.08971	0.00257052	0.0258037	CUTALP
ENSG00000158006	-0.850915	2.28095	9.08011	0.00258405	0.0259238	PAFAH2
ENSG00000226839	2.51515	0.372437	9.07755	0.00258767	0.0259344	MTND6P11
ENSG00000204060	-2.11056	-0.4823	9.07713	0.00258826	0.0259344	FOXO6
ENSG00000100342	-0.935499	2.22827	9.07512	0.0025911	0.0259353	APOL1
ENSG00000122696	0.632303	3.79871	9.07485	0.00259149	0.0259353	SLC25A51
ENSG00000154930	-0.602458	3.95944	9.06854	0.00260045	0.0260092	ACSS1
ENSG00000142657	0.786805	6.43898	9.06452	0.00260616	0.0260506	PGD
ENSG00000156469	-0.699684	1.71065	9.06228	0.00260936	0.0260513	MTERF3
ENSG00000103196	1.05083	4.35631	9.06018	0.00261236	0.0260513	CRISPLD2
ENSG00000164307	-0.5462	5.05499	9.06007	0.00261252	0.0260513	ERAP1
ENSG00000130167	1.33758	0.593549	9.06005	0.00261255	0.0260513	TSPAN16
ENSG00000183918	-0.79601	3.48636	9.05159	0.00262466	0.0261428	SH2D1A
ENSG00000167635	-0.536586	4.71031	9.05107	0.00262542	0.0261428	ZNF146
ENSG00000124203	-0.698314	3.85023	9.05033	0.00262648	0.0261428	ZNF831
ENSG00000163803	0.807484	3.69472	9.04725	0.0026309	0.026171	PLB1
ENSG00000197965	0.717501	3.58129	9.04614	0.0026325	0.0261712	MPZL1
ENSG00000120162	-1.08141	1.79459	9.04299	0.00263704	0.0262006	MOB3B
ENSG00000240041	-2.80151	-1.32648	9.04166	0.00263896	0.0262038	IGHJ4
ENSG00000156535	0.983476	1.90759	9.03363	0.00265057	0.0263033	CD109
ENSG00000147316	-0.607691	3.19695	9.0315	0.00265367	0.0263182	MCPH1
ENSG00000211809	-2.24504	-0.79403	9.01786	0.00267354	0.0264993	TRAV27
ENSG00000162688	-0.52638	3.61303	9.00382	0.00269416	0.0266877	AGL
ENSG00000233559	1.22334	0.940007	8.99898	0.00270131	0.0267425	LINC00513
ENSG00000137941	1.0395	1.90676	8.99764	0.00270329	0.0267461	TTLL7
ENSG00000130159	0.644154	4.6659	8.99592	0.00270583	0.0267551	ECSIT
ENSG00000198918	0.560363	6.58601	8.99014	0.0027144	0.0268163	RPL39
ENSG00000078804	0.724907	3.46564	8.98956	0.00271527	0.0268163	TP53INP2
ENSG00000144867	-0.740146	2.36915	8.9861	0.00272041	0.026851	SRPRB
ENSG00000220842	0.852678	3.8743	8.98368	0.00272402	0.0268706	RPL21P16
ENSG00000200687	-1.02115	3.7331	8.98001	0.00272949	0.0269085	RNA5SP335
ENSG00000112659	-0.569413	3.9811	8.97764	0.00273303	0.0269273	CUL9
ENSG00000121053	1.33617	1.43534	8.9743	0.00273804	0.0269605	EPX
ENSG00000170906	0.706855	6.36406	8.96816	0.00274725	0.0270351	NDUFA3
ENSG00000221869	0.784389	6.26183	8.96151	0.00275727	0.0271161	CEBPD
ENSG00000257017	1.56376	2.7698	8.95969	0.00276002	0.0271161	HP
ENSG00000263753	-0.584429	2.98003	8.95927	0.00276065	0.0271161	LINC00667
ENSG00000166946	-0.885079	8.63581	8.95819	0.00276228	0.0271161	CCNDBP1
ENSG00000159496	0.77842	3.86407	8.95726	0.00276369	0.0271161	RGL4
ENSG00000184719	-1.20541	0.459186	8.95378	0.00276896	0.0271516	RNLS
ENSG00000164172	-0.790958	2.21589	8.9479	0.00277788	0.0272229	MOCS2
ENSG00000108953	0.535393	6.30543	8.94068	0.00278888	0.0273069	YWHAE
ENSG00000176624	-0.503644	4.28602	8.94011	0.00278976	0.0273069	MEX3C
ENSG00000117697	0.538071	3.65721	8.93788	0.00279317	0.0273137	NSL1
ENSG00000170379	-1.18743	0.520833	8.93749	0.00279377	0.0273137	TCAF2
ENSG00000235169	0.923624	6.51426	8.93414	0.00279889	0.0273476	SMIM1
ENSG00000144021	-0.593155	3.74667	8.92796	0.00280838	0.027424	CIAO1
ENSG00000144031	1.27116	0.0738862	8.9206	0.00281972	0.0275185	ANKRD53
ENSG00000140044	0.769576	3.02726	8.91538	0.00282779	0.0275809	JDP2
ENSG00000237764	2.16678	-0.410828	8.91286	0.00283169	0.0276027	#N/A
ENSG00000146587	-0.705085	3.56869	8.90125	0.00284976	0.0277625	RBAK
ENSG00000112343	-0.697096	5.43988	8.89855	0.00285398	0.0277871	TRIM38
ENSG00000239855	-3.04095	-0.947084	8.89393	0.0028612	0.0278411	IGKV1-6
ENSG00000213020	-0.649017	2.78477	8.89085	0.00286603	0.0278716	ZNF611
ENSG00000126804	-0.610067	4.25653	8.88843	0.00286984	0.0278922	ZBTB1
ENSG00000143420	0.70584	6.69237	8.88645	0.00287295	0.027906	ENSA
ENSG00000132463	0.483629	4.76122	8.87145	0.00289665	0.0281197	GRSF1
ENSG00000204261	-0.56667	3.60971	8.86816	0.00290187	0.0281513	PSMB8-AS1
ENSG00000099956	-0.500399	3.92986	8.86725	0.00290332	0.0281513	SMARCB1
ENSG00000100985	1.31241	5.57771	8.86587	0.00290551	0.028156	MMP9
ENSG00000132294	-0.59624	4.51898	8.86294	0.00291018	0.0281847	EFR3A
ENSG00000165169	-0.732611	2.33337	8.86152	0.00291245	0.0281902	DYNLT3
ENSG00000261461	1.35452	1.35045	8.85588	0.00292146	0.0282608	UBE2MP1
ENSG00000023516	-0.594235	4.84185	8.84455	0.00293965	0.02842	AKAP11
ENSG00000164626	2.81755	-0.299878	8.84344	0.00294145	0.0284208	KCNK5
ENSG00000093167	0.770507	6.06767	8.84134	0.00294482	0.0284233	LRRFIP2
ENSG00000172785	0.849712	2.92378	8.84114	0.00294515	0.0284233	CBWD1
ENSG00000108091	-0.568402	4.28176	8.83998	0.00294702	0.0284247	CCDC6
ENSG00000200169	-1.09749	1.40786	8.82947	0.00296405	0.0285723	RNU5D-1
ENSG00000182472	1.52133	2.44055	8.82182	0.0029765	0.0286755	CAPN12
ENSG00000122786	1.16381	3.16846	8.819	0.00298111	0.0287032	CALD1
ENSG00000179750	-2.14559	-0.590966	8.81241	0.00299189	0.0287902	APOBEC3B
ENSG00000230373	2.432	0.0525984	8.80595	0.0030025	0.0288754	GOLGA6L5P
ENSG00000118655	0.93276	4.86287	8.80439	0.00300507	0.0288833	DCLRE1B
ENSG00000237505	0.852824	1.6985	8.80113	0.00301043	0.028918	PKN2-AS1
ENSG00000181409	1.0316	3.13833	8.79241	0.00302487	0.0290374	AATK
ENSG00000077984	0.847337	5.26736	8.7915	0.00302638	0.0290374	CST7
ENSG00000198464	-0.552494	3.78251	8.78869	0.00303103	0.0290652	ZNF480
ENSG00000163013	-0.63454	3.01275	8.78716	0.00303358	0.0290727	FBXO41
ENSG00000173531	0.988658	1.66658	8.77926	0.00304675	0.0291819	MST1
ENSG00000065970	0.763692	7.16253	8.77042	0.00306156	0.0293068	FOXJ2
ENSG00000105048	1.1839	1.44348	8.76583	0.00306926	0.0293635	TNNT1
ENSG00000120756	1.31076	1.15019	8.76394	0.00307244	0.0293736	PLS1
ENSG00000067064	0.526723	4.97897	8.76241	0.00307502	0.0293736	IDI1
ENSG00000171132	-0.983285	2.54671	8.76203	0.00307566	0.0293736	PRKCE
ENSG00000102226	-0.599882	3.68286	8.74715	0.00310087	0.0295972	USP11
ENSG00000093072	-0.628788	5.92993	8.74405	0.00310614	0.0296017	ADA2
ENSG00000100504	0.923401	6.33366	8.74374	0.00310667	0.0296017	PYGL
ENSG00000139597	-0.615931	3.06467	8.74371	0.00310672	0.0296017	N4BP2L1
ENSG00000207041	1.11925	1.33312	8.74148	0.00311052	0.0296208	RNU6-3P
ENSG00000054523	0.670607	4.598	8.7377	0.00311697	0.0296651	KIF1B
ENSG00000175505	-1.19651	0.24664	8.73575	0.00312032	0.0296799	CLCF1
ENSG00000141526	0.759922	5.25834	8.72866	0.00313247	0.0297784	SLC16A3
ENSG00000240005	1.06653	3.00202	8.72721	0.00313496	0.0297848	STIM2-AS1
ENSG00000135763	-0.766046	1.76152	8.72574	0.00313748	0.0297916	URB2
ENSG00000135916	-0.686672	3.00606	8.70826	0.00316771	0.0300525	ITM2C
ENSG00000261366	-1.0608	1.0934	8.70699	0.00316993	0.0300525	MANEA-DT
ENSG00000128335	-0.646968	3.58409	8.7065	0.00317078	0.0300525	APOL2
ENSG00000197111	0.837468	8.68484	8.70494	0.00317349	0.0300525	PCBP2
ENSG00000104804	1.62672	0.137949	8.70461	0.00317406	0.0300525	TULP2
ENSG00000178814	1.18284	1.57996	8.70218	0.00317831	0.0300741	OPLAH
ENSG00000131002	-0.738714	4.43155	8.70121	0.00317998	0.0300741	TXLNGY
ENSG00000101161	-0.528583	4.84858	8.69878	0.00318422	0.0300893	PRPF6
ENSG00000119383	-0.549048	3.9555	8.6982	0.00318524	0.0300893	PTPA
ENSG00000259330	0.700053	3.16042	8.68679	0.00320524	0.0302609	INAFM2
ENSG00000179088	-1.03767	0.470976	8.68282	0.00321223	0.0303096	C12orf42
ENSG00000148814	-1.05797	0.913389	8.68069	0.00321599	0.0303277	LRRC27
ENSG00000079313	0.583154	4.31254	8.67505	0.00322597	0.0304044	REXO1
ENSG00000279103	1.88751	-0.923884	8.67333	0.003229	0.0304157	AC138470.1
ENSG00000145391	-0.642294	3.3203	8.67175	0.0032318	0.0304247	SETD7
ENSG00000233891	-0.795109	3.33133	8.66822	0.00323807	0.0304663	AC007179.2
ENSG00000042832	1.03672	1.14093	8.66687	0.00324047	0.0304715	TG
ENSG00000103647	-1.13987	1.5751	8.6641	0.00324541	0.0305005	CORO2B
ENSG00000100558	0.564872	5.86193	8.66144	0.00325015	0.0305277	PLEK2
ENSG00000080200	-0.70558	2.88049	8.65896	0.00325456	0.0305518	CRYBG3
ENSG00000026103	-0.673248	3.05464	8.65608	0.00325971	0.0305827	FAS
ENSG00000104825	0.534836	4.07337	8.65336	0.00326459	0.0305953	NFKBIB
ENSG00000131797	-0.731816	2.87321	8.65217	0.00326673	0.0305953	CLUHP3
ENSG00000213719	0.621137	6.46137	8.65213	0.00326679	0.0305953	CLIC1
ENSG00000125505	0.799609	6.08179	8.65041	0.00326988	0.0305953	MBOAT7
ENSG00000178502	-1.01128	1.70728	8.65016	0.00327032	0.0305953	KLHL11
ENSG00000211821	-2.31325	-0.806241	8.64824	0.00327377	0.0306092	TRDV2
ENSG00000281106	-0.998028	1.74722	8.64727	0.00327551	0.0306092	TMEM272
ENSG00000005187	0.69919	3.20761	8.64183	0.00328531	0.0306834	ACSM3
ENSG00000197608	-0.693468	2.50805	8.63561	0.00329655	0.0307709	ZNF841
ENSG00000185252	-0.928249	1.31763	8.6278	0.00331072	0.0308857	ZNF74
ENSG00000186174	-0.575925	5.98469	8.62414	0.00331737	0.0309253	BCL9L
ENSG00000142046	0.933042	2.89488	8.6226	0.00332018	0.0309253	TMEM91
ENSG00000277734	-0.610825	5.99414	8.62238	0.00332058	0.0309253	TRAC
ENSG00000214900	-0.632907	2.64894	8.61918	0.00332642	0.0309622	LINC01588
ENSG00000177628	0.667019	3.41054	8.61236	0.0033389	0.0310608	GBA
ENSG00000204673	0.667162	6.3483	8.60798	0.00334694	0.031118	AKT1S1
ENSG00000279063	2.54158	0.20496	8.60685	0.003349	0.0311197	AC008735.5
ENSG00000163617	-0.768462	3.07203	8.60183	0.00335826	0.0311808	CCDC191
ENSG00000262001	1.36137	1.41632	8.60123	0.00335936	0.0311808	DLGAP1-AS2
ENSG00000270605	-1.67901	0.0246819	8.59752	0.00336621	0.031211	AL353622.1
ENSG00000148737	0.59233	4.79984	8.59737	0.00336648	0.031211	TCF7L2
ENSG00000111666	0.795999	7.58316	8.5964	0.00336829	0.031211	CHPT1
ENSG00000152463	2.88937	-0.138169	8.59007	0.00338001	0.0313021	OLAH
ENSG00000102225	0.558146	5.28919	8.58195	0.00339512	0.0314244	CDK16
ENSG00000141854	1.05462	1.46007	8.57937	0.00339993	0.0314504	MISP3
ENSG00000185198	1.42458	0.911217	8.5784	0.00340174	0.0314504	PRSS57
ENSG00000073331	0.684388	4.67617	8.57589	0.00340644	0.0314762	ALPK1
ENSG00000120306	0.84805	8.83	8.57457	0.0034089	0.0314813	CYSTM1
ENSG00000154479	1.6562	3.43612	8.57279	0.00341224	0.0314945	CCDC173
ENSG00000075945	0.570111	3.91954	8.57051	0.00341651	0.0315163	KIFAP3
ENSG00000081181	1.34679	1.96888	8.56482	0.0034272	0.0315944	ARG2
ENSG00000173281	0.903838	3.69973	8.56397	0.00342881	0.0315944	PPP1R3B
ENSG00000173930	0.746489	4.48983	8.5621	0.00343234	0.0316093	SLCO4C1
ENSG00000125901	-1.09702	1.29767	8.55817	0.00343974	0.0316598	MRPS26
ENSG00000251442	1.09018	4.45585	8.55263	0.00345024	0.0317387	LINC01094
ENSG00000278238	0.958741	1.75098	8.55106	0.00345321	0.0317483	AL359513.1
ENSG00000143633	-0.753362	2.42471	8.54836	0.00345834	0.0317778	C1orf131
ENSG00000108840	0.637791	5.11305	8.5467	0.00346149	0.0317891	HDAC5
ENSG00000259881	1.27823	0.564297	8.54408	0.00346648	0.0318172	AC092384.2
ENSG00000112242	0.522756	3.87196	8.54012	0.00347402	0.0318687	E2F3
ENSG00000283633	0.724476	2.69631	8.53402	0.00348568	0.0319472	AP000547.3
ENSG00000135108	-0.573466	3.03607	8.53362	0.00348645	0.0319472	FBXO21
ENSG00000149571	1.66579	-0.414214	8.53234	0.00348891	0.031952	KIRREL3
ENSG00000110330	0.821102	9.21649	8.52862	0.00349604	0.0319996	BIRC2
ENSG00000113621	-0.752104	2.29115	8.52521	0.00350261	0.032028	TXNDC15
ENSG00000196663	0.686071	4.93594	8.52403	0.00350488	0.032028	TECPR2
ENSG00000179909	-0.517676	3.28565	8.52398	0.00350497	0.032028	ZNF154
ENSG00000100095	-1.69731	0.294709	8.52039	0.00351188	0.0320734	SEZ6L
ENSG00000156804	-0.683728	1.99556	8.51758	0.00351732	0.0320958	FBXO32
ENSG00000101194	-0.885722	2.01454	8.51608	0.00352022	0.0320958	SLC17A9
ENSG00000145014	1.46994	-0.110856	8.51519	0.00352194	0.0320958	TMEM44
ENSG00000128159	-0.501761	4.20871	8.5151	0.00352212	0.0320958	TUBGCP6
ENSG00000124406	-0.523055	5.08177	8.51232	0.0035275	0.0321232	ATP8A1
ENSG00000269867	-0.873375	2.41665	8.51154	0.00352901	0.0321232	AC010326.3
ENSG00000178562	-0.680058	4.51257	8.50924	0.00353348	0.0321403	CD28
ENSG00000114391	0.54038	6.98109	8.50856	0.00353479	0.0321403	RPL24
ENSG00000085733	0.705993	4.52621	8.50204	0.00354748	0.0322157	CTTN
ENSG00000163734	1.92219	0.20541	8.50195	0.00354765	0.0322157	CXCL3
ENSG00000147124	-0.751503	2.67516	8.50129	0.00354894	0.0322157	ZNF41
ENSG00000171236	0.890985	3.75198	8.49588	0.00355951	0.0322939	LRG1
ENSG00000120699	-0.727508	2.59282	8.49304	0.00356507	0.0323116	EXOSC8
ENSG00000159917	-0.793189	1.55619	8.49289	0.00356538	0.0323116	ZNF235
ENSG00000207233	-1.07304	2.25246	8.48607	0.00357876	0.032415	SNORA37
ENSG00000007516	0.615105	2.42582	8.48388	0.00358307	0.0324364	BAIAP3
ENSG00000132485	-0.524013	4.69283	8.47524	0.00360013	0.0325729	ZRANB2
ENSG00000020633	-0.633206	5.30469	8.47365	0.00360329	0.0325836	RUNX3
ENSG00000114796	0.55789	5.41472	8.47097	0.0036086	0.0326034	KLHL24
ENSG00000284735	2.43503	-0.479908	8.47055	0.00360943	0.0326034	AL139424.3
ENSG00000165733	-0.592451	3.98656	8.46949	0.00361153	0.0326045	BMS1
ENSG00000227124	-0.847998	1.8223	8.46602	0.00361842	0.0326488	ZNF717
ENSG00000171150	0.764101	3.57948	8.46098	0.00362846	0.0327216	SOCS5
ENSG00000186184	0.83566	9.8023	8.45778	0.00363485	0.0327613	POLR1D
ENSG00000184588	-0.809092	4.18574	8.45291	0.00364459	0.0328312	PDE4B
ENSG00000258469	1.3841	0.705303	8.43764	0.00367533	0.0330744	CHMP4BP1
ENSG00000260231	-0.801121	5.32028	8.4375	0.00367561	0.0330744	KDM7A-DT
ENSG00000105325	0.487833	5.01698	8.43511	0.00368044	0.0330999	FZR1
ENSG00000113088	-1.74557	0.313787	8.42711	0.00369668	0.0332213	GZMK
ENSG00000233013	1.73063	0.501101	8.42648	0.00369796	0.0332213	FAM157B
ENSG00000184164	-0.664884	2.555	8.42219	0.00370669	0.0332815	CRELD2
ENSG00000112983	0.51175	4.74555	8.41089	0.0037298	0.0334708	BRD8
ENSG00000085117	0.694418	3.55004	8.40961	0.00373243	0.0334762	CD82
ENSG00000182518	0.935754	6.09496	8.39998	0.00375225	0.0336166	FAM104B
ENSG00000178966	0.670638	2.35924	8.39958	0.00375308	0.0336166	RMI1
ENSG00000183161	-0.925439	1.84421	8.39811	0.00375611	0.0336166	FANCF
ENSG00000145979	-0.714477	1.42009	8.39805	0.00375623	0.0336166	TBC1D7
ENSG00000101236	0.659583	5.89304	8.38807	0.00377692	0.0337835	RNF24
ENSG00000143499	-0.655446	2.80305	8.38307	0.00378732	0.0338581	SMYD2
ENSG00000111203	-0.538771	3.63681	8.37253	0.00380935	0.0340221	ITFG2
ENSG00000196247	-0.532051	4.18731	8.37232	0.00380979	0.0340221	ZNF107
ENSG00000254004	-0.529057	3.10381	8.36884	0.0038171	0.034069	ZNF260
ENSG00000115875	-0.526254	5.15959	8.36536	0.00382441	0.0341158	SRSF7
ENSG00000173992	-0.781813	5.34019	8.36422	0.0038268	0.0341187	CCS
ENSG00000105447	-0.714085	2.62638	8.363	0.00382938	0.0341233	GRWD1
ENSG00000164631	-0.54641	3.81571	8.35744	0.00384112	0.0342094	ZNF12
ENSG00000003400	-0.496693	4.17275	8.3552	0.00384585	0.034233	CASP10
ENSG00000169083	1.17529	0.452575	8.34932	0.00385832	0.0343255	AR
ENSG00000163221	1.33585	7.79456	8.34818	0.00386074	0.0343286	S100A12
ENSG00000166503	0.656665	4.00503	8.34202	0.00387386	0.0344011	HDGFL3
ENSG00000103174	-0.893112	1.62605	8.34186	0.00387419	0.0344011	NAGPA
ENSG00000132182	-0.568599	5.89487	8.34141	0.00387515	0.0344011	NUP210
ENSG00000213763	0.589017	4.15188	8.33836	0.00388166	0.0344404	ACTBP2
ENSG00000197279	1.69823	-0.0545196	8.33478	0.00388933	0.0344713	ZNF165
ENSG00000211829	-2.11178	0.440562	8.33478	0.00388933	0.0344713	TRDC
ENSG00000132470	1.64775	1.47351	8.33137	0.00389663	0.0345175	ITGB4
ENSG00000125869	-3.62739	-0.296897	8.32394	0.00391259	0.0346402	LAMP5
ENSG00000112576	0.569513	6.34016	8.31913	0.00392298	0.0346736	CCND3
ENSG00000198780	-1.3458	0.243167	8.3186	0.00392412	0.0346736	FAM169A
ENSG00000170581	-0.601316	4.84037	8.31844	0.00392446	0.0346736	STAT2
ENSG00000157999	1.59564	-0.0754808	8.3183	0.00392476	0.0346736	ANKRD61
ENSG00000233080	2.48945	0.112655	8.30833	0.00394637	0.0348459	LINC01399
ENSG00000128294	0.580903	5.13918	8.29588	0.00397352	0.0350669	TPST2
ENSG00000165650	0.698601	6.47978	8.29351	0.0039787	0.0350938	PDZD8
ENSG00000179869	1.17928	3.84301	8.28983	0.00398677	0.0351461	ABCA13
ENSG00000164096	0.464615	5.23005	8.28746	0.00399198	0.0351594	C4orf3
ENSG00000135636	0.930358	6.94805	8.28663	0.00399381	0.0351594	DYSF
ENSG00000131941	1.53111	-0.0804855	8.28624	0.00399466	0.0351594	RHPN2
ENSG00000148341	-0.621122	5.24994	8.28021	0.00400794	0.0352575	SH3GLB2
ENSG00000111412	-0.600423	3.27041	8.27503	0.00401939	0.0353394	C12orf49
ENSG00000146426	0.770238	2.72487	8.27183	0.00402649	0.0353726	TIAM2
ENSG00000152953	1.52635	-0.795146	8.27139	0.00402746	0.0353726	STK32B
ENSG00000198851	-0.602582	6.32743	8.26988	0.00403081	0.0353832	CD3E
ENSG00000116521	-0.62667	3.0001	8.26373	0.0040445	0.0354845	SCAMP3
ENSG00000180596	0.635	6.61832	8.26049	0.00405171	0.0355289	HIST1H2BC
ENSG00000197008	-0.718579	2.368	8.24946	0.00407641	0.0357125	ZNF138
ENSG00000227508	-2.07081	-0.221574	8.24921	0.00407698	0.0357125	LINC01624
ENSG00000171435	2.00445	-0.194769	8.23854	0.004101	0.0359039	KSR2
ENSG00000215717	0.48076	3.80529	8.23581	0.00410718	0.0359389	TMEM167B
ENSG00000165113	0.948825	4.89162	8.23367	0.00411203	0.0359623	GKAP1
ENSG00000280832	0.982733	1.64666	8.23193	0.00411597	0.0359776	GSEC
ENSG00000047932	-0.502787	4.04299	8.22683	0.00412757	0.0360599	GOPC
ENSG00000164073	-0.706744	2.66037	8.2247	0.00413241	0.0360832	MFSD8
ENSG00000249884	1.53663	-0.212492	8.22189	0.00413881	0.0361176	RNF103-CHMP3
ENSG00000136205	-0.614106	3.50708	8.22093	0.00414101	0.0361176	TNS3
ENSG00000156042	0.875064	1.22467	8.22009	0.00414292	0.0361176	CFAP70
ENSG00000163704	0.830089	1.84746	8.21813	0.00414739	0.0361375	PRRT3
ENSG00000070371	1.11429	1.41427	8.21672	0.00415061	0.0361464	CLTCL1
ENSG00000176170	1.4027	1.00183	8.21337	0.00415827	0.0361941	SPHK1
ENSG00000267898	1.20154	0.757622	8.19113	0.00420956	0.0366092	AC026803.2
ENSG00000153563	-0.650447	4.47674	8.19077	0.0042104	0.0366092	CD8A
ENSG00000259834	-0.675653	2.86451	8.18731	0.00421845	0.036642	AL365361.1
ENSG00000153071	0.787024	4.33618	8.18724	0.00421861	0.036642	DAB2
ENSG00000106089	1.23434	1.28219	8.18449	0.004225	0.0366782	STX1A
ENSG00000282024	0.879192	5.38392	8.17829	0.00423948	0.0367845	AL009031.1
ENSG00000156639	0.651482	6.34865	8.16693	0.0042661	0.0369915	ZFAND3
ENSG00000196517	0.915647	6.7676	8.1662	0.00426782	0.0369915	SLC6A9
ENSG00000168944	-0.565432	4.58837	8.16448	0.00427188	0.0369953	CEP120
ENSG00000254614	0.725722	2.32774	8.16411	0.00427274	0.0369953	AP003068.2
ENSG00000137411	-0.683374	2.40296	8.16068	0.00428083	0.0370459	VARS2
ENSG00000164244	-0.474887	4.5107	8.15867	0.00428557	0.0370675	PRRC1
ENSG00000166860	-0.661687	2.50237	8.15535	0.00429344	0.0371161	ZBTB39
ENSG00000033178	-0.595595	4.21697	8.15403	0.00429655	0.0371235	UBA6
ENSG00000196209	0.727987	4.70684	8.15146	0.00430264	0.0371434	SIRPB2
ENSG00000142396	-0.750553	1.90339	8.15117	0.00430335	0.0371434	ERVK3-1
ENSG00000260641	0.740613	3.56701	8.14567	0.0043164	0.0372366	AC114811.2
ENSG00000162236	0.522223	4.91043	8.13665	0.00433794	0.0373508	STX5
ENSG00000127947	0.511982	5.97275	8.1366	0.00433805	0.0373508	PTPN12
ENSG00000140961	1.76298	-0.194409	8.13564	0.00434036	0.0373508	OSGIN1
ENSG00000157557	0.74071	4.65596	8.13545	0.00434081	0.0373508	ETS2
ENSG00000166479	-0.611864	4.01212	8.13539	0.00434096	0.0373508	TMX3
ENSG00000119922	-0.786852	3.96245	8.13334	0.00434585	0.0373734	IFIT2
ENSG00000101452	-0.608882	2.22407	8.13033	0.00435307	0.0374016	DHX35
ENSG00000076604	-1.13301	2.08024	8.12957	0.0043549	0.0374016	TRAF4
ENSG00000163378	0.97191	1.7513	8.12915	0.00435592	0.0374016	EOGT
ENSG00000109079	-0.645495	2.41281	8.12536	0.00436502	0.037458	TNFAIP1
ENSG00000123360	0.951145	1.58465	8.12453	0.00436703	0.037458	PDE1B
ENSG00000251301	-1.5166	-0.0849114	8.12231	0.00437239	0.0374844	LINC02384
ENSG00000075651	0.698605	4.03693	8.12068	0.00437631	0.0374986	PLD1
ENSG00000231767	-1.07046	0.363892	8.11931	0.00437962	0.0375074	AL136454.1
ENSG00000160633	0.50158	6.23899	8.11497	0.00439012	0.0375779	SAFB
ENSG00000107745	0.531537	4.44166	8.11308	0.0043947	0.0375976	MICU1
ENSG00000175595	-0.710245	2.25684	8.10099	0.00442412	0.0378296	ERCC4
ENSG00000166579	0.685487	6.31734	8.09367	0.00444202	0.037963	NDEL1
ENSG00000274015	1.66029	0.0854774	8.09256	0.00444474	0.0379666	AL136038.5
ENSG00000279483	0.979245	1.31785	8.08943	0.00445242	0.0380126	AC090498.1
ENSG00000199357	-1.21402	1.16467	8.08298	0.0044683	0.0381284	RF00019
ENSG00000154258	2.23047	-0.305196	8.08165	0.00447157	0.0381366	ABCA9
ENSG00000140471	0.99835	6.26431	8.07972	0.00447634	0.0381576	LINS1
ENSG00000125354	-0.583038	6.96437	8.07815	0.00448022	0.0381709	SEPT6
ENSG00000225938	-1.21695	0.598372	8.07637	0.00448463	0.0381776	AL109741.1
ENSG00000112531	0.496454	6.471	8.07596	0.00448563	0.0381776	QKI
ENSG00000124107	2.49391	1.76129	8.07232	0.00449465	0.0382346	SLPI
ENSG00000204394	-0.508857	3.89015	8.06955	0.00450153	0.0382734	VARS
ENSG00000076258	-1.99894	-0.272526	8.06507	0.00451267	0.0383484	FMO4
ENSG00000184005	1.03876	1.40177	8.06277	0.0045184	0.0383773	ST6GALNAC3
ENSG00000271751	1.23877	0.177549	8.05686	0.00453316	0.0384829	AP003392.5
ENSG00000160013	0.660006	3.12621	8.05408	0.00454012	0.0385222	PTGIR
ENSG00000134548	1.08241	1.79444	8.053	0.00454284	0.0385254	SPX
ENSG00000261349	1.76733	0.698658	8.05	0.00455037	0.0385695	AL031432.2
ENSG00000197629	-0.6333	8.13251	8.04828	0.00455468	0.0385736	MPEG1
ENSG00000145287	-0.581641	6.50704	8.04795	0.00455553	0.0385736	PLAC8
ENSG00000189136	1.02704	2.17707	8.04477	0.00456351	0.0386214	UBE2Q2P1
ENSG00000184489	0.743525	3.6646	8.03606	0.00458552	0.0387873	PTP4A3
ENSG00000172456	0.75174	2.24069	8.03515	0.00458782	0.0387873	FGGY
ENSG00000186187	0.577292	2.99679	8.03357	0.00459182	0.0388012	ZNRF1
ENSG00000105339	0.6336	5.83534	8.03112	0.00459804	0.0388211	DENND3
ENSG00000204519	-0.633805	2.58202	8.03079	0.00459888	0.0388211	ZNF551
ENSG00000151500	-0.674698	2.36207	8.02957	0.00460197	0.0388273	THYN1
ENSG00000237440	-0.57159	3.2227	8.02146	0.00462262	0.0389817	AC008554.1
ENSG00000110203	1.11997	2.34029	8.01779	0.00463201	0.0390291	FOLR3
ENSG00000139641	-0.59761	5.77016	8.01741	0.00463298	0.0390291	ESYT1
ENSG00000185009	-0.567867	4.23662	8.01327	0.00464357	0.0390984	AP3M1
ENSG00000064999	0.56859	3.69978	8.00853	0.00465575	0.0391809	ANKS1A
ENSG00000232564	1.3459	0.0247487	8.0066	0.00466073	0.0392029	MRTFA-AS1
ENSG00000171492	0.624243	4.72724	7.99921	0.00467978	0.039305	LRRC8D
ENSG00000100427	0.809911	3.25733	7.99918	0.00467985	0.039305	MLC1
ENSG00000102103	0.56106	4.37714	7.99872	0.00468105	0.039305	PQBP1
ENSG00000166165	1.25706	1.13458	7.9974	0.00468445	0.039305	CKB
ENSG00000118418	-0.71673	2.65691	7.99728	0.00468477	0.039305	HMGN3
ENSG00000147138	-0.634781	3.75614	7.99591	0.0046883	0.0393146	GPR174
ENSG00000127507	0.703733	5.99148	7.99482	0.00469113	0.0393183	ADGRE2
ENSG00000122643	0.711975	5.46494	7.99232	0.00469763	0.0393527	NT5C3A
ENSG00000174233	1.9449	1.56232	7.99137	0.00470008	0.0393533	ADCY6
ENSG00000167105	1.77543	0.237185	7.98482	0.00471712	0.039467	TMEM92
ENSG00000104043	0.795883	3.88658	7.9837	0.00472004	0.039467	ATP8B4
ENSG00000153283	-0.560326	5.40692	7.9834	0.00472083	0.039467	CD96
ENSG00000204351	-0.518104	4.14219	7.98149	0.00472581	0.0394772	SKIV2L
ENSG00000163104	-0.533461	4.00068	7.9811	0.00472683	0.0394772	SMARCAD1
ENSG00000213145	-0.967421	1.59722	7.97815	0.00473453	0.0395215	CRIP1
ENSG00000059804	0.821329	6.71843	7.97657	0.00473867	0.039536	SLC2A3
ENSG00000175792	-0.631953	2.85879	7.96734	0.00476289	0.039718	RUVBL1
ENSG00000170271	0.847717	9.49387	7.96542	0.00476795	0.0397316	FAXDC2
ENSG00000128052	2.69352	-1.06986	7.96489	0.00476933	0.0397316	KDR
ENSG00000047648	1.18662	3.14238	7.96329	0.00477355	0.0397467	ARHGAP6
ENSG00000084463	0.525127	5.86392	7.96168	0.0047778	0.039762	WBP11
ENSG00000174429	-1.74688	-0.187568	7.95876	0.00478552	0.0397893	ABRA
ENSG00000174282	-0.478927	4.74322	7.95861	0.00478591	0.0397893	ZBTB4
ENSG00000092067	1.25009	2.05445	7.95612	0.0047925	0.0398241	CEBPE
ENSG00000084764	0.877827	1.46007	7.95273	0.0048015	0.0398534	MAPRE3
ENSG00000228976	2.37262	-0.786525	7.95239	0.00480239	0.0398534	SUMO2P8
ENSG00000146858	1.25741	1.31314	7.95206	0.00480328	0.0398534	ZC3HAV1L
ENSG00000267476	-2.28979	-0.382948	7.94972	0.00480948	0.0398848	AC104365.1
ENSG00000138363	-0.653196	3.54071	7.9447	0.00482285	0.0399757	ATIC
ENSG00000078596	-0.563099	4.5905	7.94239	0.00482901	0.0399973	ITM2A
ENSG00000171611	1.51273	2.73084	7.9419	0.00483032	0.0399973	PTCRA
ENSG00000167315	-0.711347	2.11019	7.93979	0.00483595	0.0400187	ACAA2
ENSG00000124140	2.00343	-0.552296	7.93912	0.00483774	0.0400187	SLC12A5
ENSG00000124171	1.01486	1.76271	7.93334	0.00485321	0.0401265	PARD6B
ENSG00000143185	-1.21721	-0.0118397	7.92868	0.00486572	0.0402098	XCL2
ENSG00000152256	0.586281	5.44606	7.92114	0.00488604	0.0403462	PDK1
[truncated: 170 more rows]
