# Supplementary material for: Changes in the Composition of the Gut Microbiota and the Blood Transcriptome in Preterm Infants at Less than 29 Weeks Gestation Diagnosed with Bronchopulmonary Dysplasia
Source: mSystems. 2019 Oct 29;4(5):e00484-19. doi: 10.1128/mSystems.00484-19 (PMC6819732; doi:10.1128/mSystems.00484-19)
Supplement: TABLE S4 [file mSystems.00484-19-st004.xlsx]

## Sheet: Table S4
Month	Correlation	CAG	Enriched Term	Description	Category	FDR	Correlated genes
month_2	Positive	Genes correlated with at least one CAG	GO:0045087	innate immune response	Biological Process	2.23091e-05	IFITM1, OPTN, FGR, BTK, TYROBP, CYBA, EIF2AK2, XRCC5, SAMHD1, ELF4, CORO1A, PIK3CG, TRIM14, DDX58, TRIM38, CAPZA1, ARHGEF2, CD46, TRIM25, CFP, APOBEC3A, ANXA1, CNPY3, PML, NLRC5, IFITM3, NCF1, NA, IFI16, DTX3L, SYK, CYBB, B2M, CX3CR1, TRIM56, CLEC7A, MYD88, CYBC1, CSF1R, MX2, IFITM1, CASP4, MAP3K5, LYN, SETD2, PIK3CG, CD14, CAPZA2, JAK2, PIK3CG, CAPZA2, PJA2, PIK3CG, SRPK1, NA
month_2	Positive	Genes correlated with at least one CAG	GO:0051607	defense response to virus	Biological Process	7.87033e-05	IFITM1, EIF2AK2, SAMHD1, DDX58, STAT1, TRIM25, APOBEC3A, PML, NLRC5, IFITM3, IFNGR2, ADAR, IFI16, DTX3L, TRIM56, STAT2, MX2, IFITM1, FLNA, IRF2, SETD2, IRF2, NT5C3A, IRF2, ZC3HAV1
month_2	Positive	Genes correlated with at least one CAG	GO:0060337	type I interferon signaling pathway	Biological Process	0.000131472	IFITM1, SAMHD1, STAT1, XAF1, IFITM3, ADAR, GBP2, STAT2, MYD88, MX2, IFITM1, HLA-F, HLA-B, IRF2, IRF2, IRF2, EGR1
month_2	Positive	Genes correlated with at least one CAG	GO:0030889	negative regulation of B cell proliferation	Biological Process	0.00279861	BTK, PKN1, CD300A, INPP5D, LYN, RC3H1
month_2	Positive	Genes correlated with at least one CAG	R-HSA-9619483	Homo sapiens: Activation of AMPK downstream of NMDARs	REACTOME	0.00293439	CAMKK2, CALM2, TUBA1C, CALM1, PRKAA1
month_2	Positive	Genes correlated with at least one CAG	R-HSA-372708	Homo sapiens: p130Cas linkage to MAPK signaling for integrins	REACTOME	0.00293439	APBB1IP, TLN1, ITGA2B, RAP1A
month_2	Positive	Genes correlated with at least one CAG	GO:0046822	regulation of nucleocytoplasmic transport	Biological Process	0.00439388	MX2, PPP1R12A, PPP1CC, PPP1CC
month_2	Positive	Genes correlated with at least one CAG	GO:0045579	positive regulation of B cell differentiation	Biological Process	0.0065831	BTK, NCKAP1L, SYK, INPP5D, PPP2R3C
month_2	Positive	Genes correlated with at least one CAG	GO:2000670	positive regulation of dendritic cell apoptotic process	Biological Process	0.0065831	LGALS9, LYN, RAPGEF2
month_2	Positive	Genes correlated with at least one CAG	GO:0014068	positive regulation of phosphatidylinositol 3-kinase signaling	Biological Process	0.00741669	FGR, PIK3CG, PTPN6, PIK3R5, PIK3AP1, NCF1, HCLS1, SEMA4D, LYN, PIK3CG, JAK2, PIK3CG, PIK3CG
month_2	Positive	Genes correlated with at least one CAG	GO:0030334	regulation of cell migration	Biological Process	0.008255	TMSB10, SLK, RHOA, DDX58, GNA13, NOTCH1, SPATA13, PLXNB2, FLNA, RAC1, GNA13, TTBK2, SGK1
month_2	Positive	Genes correlated with at least one CAG	GO:0033628	regulation of cell adhesion mediated by integrin	Biological Process	0.008255	PIK3CG, LYN, PIK3CG, PIK3CG, PIK3CG
month_2	Positive	Genes correlated with at least one CAG	GO:1990090	cellular response to nerve growth factor stimulus	Biological Process	0.00916985	HSPA5, CDC5L, RAPGEF1, CSNK1D, RAP1A, PTEN, ARF6, RAPGEF2
month_2	Negative	Genes correlated with at least one CAG	GO:0006364	rRNA processing	Biological Process	0.00516742	NOP58, MTERF4, PDCD11, RPL26, CHD7, NOL8, RPS16, FBL, RPS19, NOP53, MDN1, MTERF4, RPL5, RPL27, RPS6, RPL11, NSA2, CHD7, EXOSC10, RPS7, RPS27, RPL14
month_3	Negative	Genes correlated with at least one CAG	GO:1900273	positive regulation of long-term synaptic potentiation	Biological Process	0.00646268	CREB1, STAU1, CREB1, STAU1, EIF2AK4, APP, NRGN, NPTN
month_2	Negative	Genes correlated with at least one CAG	GO:0033081	regulation of T cell differentiation in thymus	Biological Process	0.00849465	ZEB1, SOS1, CAMK4, SOS1
Month	Correlation	CAG	Enriched Term	Description	Category	FDR	Correlated genes
month_1	Positive	CAG_6_Salmonella_Klebsiella_Enterobacteriaceae_unclassified	R-HSA-1799339	Homo sapiens: SRP-dependent cotranslational protein targeting to membrane	REACTOME	0.0011502	RPL19, RPS10, RPL11, RPL29
month_1	Positive	CAG_3_Staphylococcus	GO:0016236	macroautophagy	GO Biological Process	0.0031625	GABARAPL2, TSG101, DYNLL1, BECN1, MAP1LC3B, VPS28, GABARAP, DYNLL2
month_1	Positive	CAG_3_Staphylococcus	GO:0006783	heme biosynthetic process	GO Biological Process	0.00371103	SLC25A39, FECH, UROD, ALAS2, HMBS
month_1	Positive	CAG_3_Staphylococcus	GO:0006995	cellular response to nitrogen starvation	GO Biological Process	0.00434571	GABARAPL2, BECN1, MAP1LC3B, GABARAP
month_1	Negative	CAG_4_Lactobacillus	GO:0003676	nucleic acid binding	Molecular Function	4.16799e-06	PTBP1, WIZ, IKZF2, EIF4B, CPSF1, SRSF5, ACIN1, NCL, SFPQ, SRSF11, RBM25, RBM17, HNRNPA1, SNRNP200, NONO, BRPF1, SON, U2AF1, SF1, GPATCH8, SRSF10, CNOT7, RNPS1, RPS18, RBM15B
month_1	Negative	CAG_5_Bifidobacterium	GO:0006954	inflammatory response	GO Biological Process	5.09453e-05	MMP25, ALOX5, SLC11A1, HCK, TLR8, HDAC5, BCL6, ADGRE2, DHX9, RAC1, IL1RN, S100A8, S100A9, S100A12, STAT3, PTAFR, FPR1, RELA, C5AR1, PJA2, NAIP
month_1	Negative	CAG_5_Bifidobacterium	GO:0032496	response to lipopolysaccharide	GO Biological Process	7.09578e-05	SLC11A1, OTUD5, IRAK3, CSF2RB, NFKBIA, MAPK14, AKIRIN2, S100A8, ALPL, PTAFR, JUNB, RELA, C5AR1
month_1	Negative	CAG_4_Lactobacillus	GO:0000027	ribosomal large subunit assembly	GO Biological Process	0.000197393	AC004086.1, NOP53, MDN1, RPL5, RPL10
month_1	Negative	CAG_5_Bifidobacterium	R-HSA-9614085	Homo sapiens: FOXO-mediated transcription	REACTOME	0.000242664	CREBBP, CDKN1B, NR3C1, BCL6, BTG1, CITED2
month_1	Negative	CAG_4_Lactobacillus	GO:0003735	structural constituent of ribosome	Molecular Function	0.000306344	AC004086.1, RPL34, RPL5, RPL23, RPS6, RPL10, RPS21, RPS7, RPS18
month_1	Negative	CAG_4_Lactobacillus	path:hsa03040	Spliceosome - Homo sapiens (human)	KEGG	0.000390561	SRSF5, ACIN1, SF3B1, RBM25, PRPF38B, RBM17, HNRNPA1, SNRNP200, U2AF1, PRPF8, SRSF10
month_1	Negative	CAG_4_Lactobacillus	R-HSA-72695	Homo sapiens: Formation of the ternary complex, and subsequently, the 43S complex	REACTOME	0.000956153	RPS6, RPS21, RPS7, RPS18
month_1	Negative	CAG_5_Bifidobacterium	R-HSA-350054	Homo sapiens: Notch-HLH transcription pathway	REACTOME	0.00116036	CREBBP, HDAC5, NCOR1, RBPJ
month_1	Negative	CAG_4_Lactobacillus	GO:0050733	RS domain binding	Molecular Function	0.00129264	SON, U2AF1, SRSF10
month_1	Negative	CAG_4_Lactobacillus	GO:1990948	ubiquitin ligase inhibitor activity	Molecular Function	0.00129264	RPL5, RPL23, RPS7
month_1	Negative	CAG_4_Lactobacillus	GO:0045296	cadherin binding	Molecular Function	0.00224887	AC004086.1, RPL34, SPTBN1, MACF1, ARGLU1, CCT8, ATXN2L, RSL1D1, SEPT9, SPTAN1
month_1	Negative	CAG_4_Lactobacillus	GO:0048027	mRNA 5'-UTR binding	Molecular Function	0.00321627	NCL, RPL5, RSL1D1, RPS7
month_1	Negative	CAG_3_Staphylococcus	R-HSA-194840	Homo sapiens: Rho GTPase cycle	REACTOME	0.00326018	GDI2, GMIP, MYO9B, ARHGEF7, ARHGEF2, AKAP13
month_1	Negative	CAG_3_Staphylococcus	GO:0035556	intracellular signal transduction	GO Biological Process	0.0032753	BTK, ROCK1, GMIP, MYO9B, ARHGEF7, TYK2, ARHGEF2, PRKCSH, PLCB2, PDPK1, SYK, AKAP13, MAP3K3, LYN
month_1	Negative	CAG_5_Bifidobacterium	GO:0050786	RAGE receptor binding	Molecular Function	0.00351878	S100A8, S100A9, S100A12, FPR1
month_1	Negative	CAG_5_Bifidobacterium	R-HSA-9009391	Homo sapiens: Non-genomic estrogen signaling	REACTOME	0.00412616	GNAI3, CDKN1B, SHC1, GNB2, GNG5
month_1	Negative	CAG_4_Lactobacillus	GO:1904667	negative regulation of ubiquitin protein ligase activity	GO Biological Process	0.00605686	RPL5, RPL23, RPS7
month_1	Negative	CAG_5_Bifidobacterium	GO:0045730	respiratory burst	GO Biological Process	0.00628025	SLC11A1, NCF4, NCF2, CD55
month_1	Negative	CAG_5_Bifidobacterium	GO:0003725	double-stranded RNA binding	Molecular Function	0.00830737	ZFR, HSP90AB1, TLR8, AGO4, DHX9, RC3H1, TUBB4B
Month	Correlation	CAG	Enriched Term	Description	Category	FDR	Correlated genes
month_2	Positive	CAG_2_Lactobacillus	GO:0045087	innate immune response	GO Biological Process	1.58303e-07	FGR, BTK, TYROBP, CYBA, EIF2AK2, XRCC5, SAMHD1, ELF4, CORO1A, PIK3CG, TRIM14, DDX58, TRIM38, CAPZA1, ARHGEF2, CD46, TRIM25, CFP, APOBEC3A, ANXA1, CNPY3, PML, NLRC5, IFITM3, NCF1, ADAR, IFI16, NA, SYK, CYBB, B2M, CX3CR1, TRIM56, CLEC7A, MYD88, CYBC1, CSF1R, MX2, IFITM1, CASP4, MAP3K5, LYN
month_2	Positive	CAG_2_Lactobacillus	GO:0002376	immune system process	GO Biological Process	3.70472e-07	FGR, CD4, BTK, BTN3A1, EIF2AK2, XRCC5, SAMHD1, CSK, PIK3CG, TRIM14, DDX58, TRIM38, ARHGEF2, CD46, LRMP, TRIM25, CFP, APOBEC3A, LILRB2, ANXA1, MYO1G, CNPY3, PML, NLRC5, IFITM3, MARCH1, ADAR, NA, DTX3L, ERAP1, SYK, INPPL1, PRKCB, B2M, LAIR1, CD300A, TAP1, INPP5D, LGALS9, TRIM56, CLEC7A, MYD88, CYBC1, CSF1R, MX2, IFITM1, CASP4, MAP3K5, HLA-E, HLA-F, HLA-B, PSMB9, LYN
month_2	Positive	CAG_2_Lactobacillus	GO:0019221	cytokine-mediated signaling pathway	GO Biological Process	3.6129e-05	CD4, VIM, IFNGR1, TNFRSF1B, PLP2, RAPGEF1, HSPA8, IL10RA, PTPN6, STAT1, STAT5A, ANXA1, CASP1, MCL1, IFNGR2, ITGB2, CCR1, YWHAZ, INPPL1, CX3CR1, INPP5D, STAT2, MYD88, CSF1R
month_2	Positive	CAG_2_Lactobacillus	GO:0035455	response to interferon-alpha	GO Biological Process	0.000528422	EIF2AK2, IFITM3, ADAR, MX2, IFITM1
month_2	Positive	CAG_2_Lactobacillus	GO:0038096	Fc-gamma receptor signaling pathway involved in phagocytosis	GO Biological Process	0.000528422	FGR, WAS, ELMO2, ARPC3, WIPF1, NCKAP1L, ARPC1B, MYO1G, ACTR2, PAK1, ARPC5, ARPC2, SYK, FCGR3A, LYN
month_2	Positive	CAG_2_Lactobacillus	GO:0046777	protein autophosphorylation	GO Biological Process	0.000676466	FGR, BTK, EIF2AK2, SLK, MARK2, STK10, STK4, CSK, CAMKK2, MAPKAPK3, RIPK1, PAK1, SYK, MAP3K11, CSF1R, LYN
month_2	Positive	CAG_2_Lactobacillus	GO:0009615	response to virus	GO Biological Process	0.000676466	FGR, IFNGR1, EIF2AK2, ENO1, DDX58, GTF2F1, IFITM3, CCT5, IFNGR2, ADAR, MYD88, MX2, IFITM1
month_2	Positive	CAG_2_Lactobacillus	GO:0006909	phagocytosis	GO Biological Process	0.000692962	ITGAL, ELMO2, SH3BP1, TM9SF4, CORO1A, LRP1, ANXA1, MYO1G, ITGB2, CD302
month_2	Positive	CAG_2_Lactobacillus	GO:0030833	regulation of actin filament polymerization	GO Biological Process	0.000692962	CORO1A, ARPC3, PREX1, ARPC1B, ARPC5, ARPC2, HCLS1
month_2	Positive	CAG_2_Lactobacillus	GO:0060337	type I interferon signaling pathway	GO Biological Process	0.000692962	SAMHD1, STAT1, XAF1, IFITM3, ADAR, GBP2, STAT2, MYD88, MX2, IFITM1, HLA-F, HLA-B
month_2	Positive	CAG_2_Lactobacillus	GO:0030335	positive regulation of cell migration	GO Biological Process	0.000925678	FGR, HSPA5, RHOA, CORO1A, TGFBR1, GNAI2, PREX1, ACTN4, NOTCH1, PAK1, FERMT3, ITGA5, CCR1, MYADM, CSF1R, SEMA4D, AIF1, LYN
month_2	Positive	CAG_2_Lactobacillus	GO:0051056	regulation of small GTPase mediated signal transduction	GO Biological Process	0.00102338	RHOA, MYO9B, ARHGDIB, ARHGEF2, GNA13, PREX1, RAC2, ARHGEF6, ARHGEF11, ARHGDIA, ARHGEF3, TAGAP, AKAP13, SIPA1L1
month_2	Positive	CAG_2_Lactobacillus	R-HSA-432142	Homo sapiens: Platelet sensitization by LDL	REACTOME	0.00103467	FGR, PPP2R5A, PPP2R5C, PTPN6
month_2	Positive	CAG_2_Lactobacillus	R-HSA-111931	Homo sapiens: PKA-mediated phosphorylation of CREB	REACTOME	0.00364576	PRKAR1A, ADCY7, CALM2, CALM1
month_2	Positive	CAG_4_Lactobacillus	path:hsa04145	Phagosome - Homo sapiens (human)	KEGG	0.00374707	LAMP2, RAB5C, ATP6V1A, RAC1, ITGB1, ATP6V0D1, CD14
month_2	Positive	CAG_2_Lactobacillus	R-HSA-9619483	Homo sapiens: Activation of AMPK downstream of NMDARs	REACTOME	0.00715217	CAMKK2, CALM2, TUBA1C, CALM1
month_2	Positive	CAG_2_Lactobacillus	GO:0007159	leukocyte cell-cell adhesion	GO Biological Process	0.00832059	ITGAL, MSN, FERMT3, ITGB2, ITGA5, SYK
month_2	Positive	CAG_6_Salmonella_Klebsiella_Enterobacteriaceae_unclassified	GO:1902600	proton transmembrane transport	GO Biological Process	0.0091617	NNT, COX5A, MT-CO1, MT-CO3
month_2	Positive	CAG_2_Lactobacillus	R-HSA-933543	Homo sapiens: NF-kB activation through FADD/RIP-1 pathway mediated by caspase-8 and -10	REACTOME	0.00928223	DDX58, TRIM25, RIPK1
month_2	Negative	CAG_5_Bifidobacterium	GO:0003735	structural constituent of ribosome	Molecular Function	1.18588e-15	AC004086.1, RPL3, RPS16, RPS19, RPL18A, RPL22, RPL5, RPL23, RPL36, RPL27, RPL35, RPS6, RPL13A, RPL11, RPS8, RPS27A, RPL37, RPL10, RPL7A, RPL9, RPL27A, RPS21, RPS7, RPL4, RPS27, RPL14, RPL39, NA
month_2	Negative	CAG_5_Bifidobacterium	path:hsa03010	Ribosome - Homo sapiens (human)	KEGG	1.12069e-08	AC004086.1, RPL3, RPS16, RPS19, RPL18A, RPL22, RPL5, RPL23, RPL36, RPL27, RPL35, RPS6, RPL13A, RPL11, RPS8, RPS27A, RPL37, RPL10, RPL7A, RPL9, RPL27A, RPS21, RPS7, RPL4, RPS27, RPL14, RPL39, RPS29
month_2	Negative	CAG_5_Bifidobacterium	GO:0006364	rRNA processing	GO Biological Process	3.05883e-05	RPS16, FBL, RPS19, NOP53, MDN1, MTERF4, RPL5, RPL27, RPS6, RPL11, NSA2, CHD7, EXOSC10, RPS7, RPS27, RPL14
month_2	Negative	CAG_5_Bifidobacterium	GO:0003677	DNA binding	Molecular Function	4.3016e-05	NFYA, RBM5, IKZF2, ARID1B, TXK, KIF22, SMARCA2, TCF7, NFX1, AC004086.1, FUS, HIVEP1, TCF20, APEX1, PNN, NFATC2, ZKSCAN1, GATA3, UBTF, LUC7L3, BACH2, FOXP1, HDAC1, SFPQ, KLF12, DNMT3A, HIST1H1D, NA, MBD4, SAFB2, TRIM28, NFATC1, RFX1, ETS1, LEF1, POLG, TP53, PARP1, AFF3, ATM, SIDT2, FOXO1, HNRNPDL, ELMSAN1, KAT6B, ZNF276, FUBP1, FOXK1, ZNF83, CHD3, CHD7, ATR, MLXIP, RPS27, NA, ZBTB20, RFX7, SATB1, …
month_2	Negative	CAG_5_Bifidobacterium	GO:0003676	nucleic acid binding	Molecular Function	8.81266e-05	RBM5, IKZF2, SUGP2, DAZAP1, CPSF1, SART3, CHERP, NFX1, FUS, HIVEP1, POLDIP3, ACIN1, SNRNP70, SF3A2, ZKSCAN1, SRSF7, SFPQ, SRSF11, RCAN3, KLF12, RBM25, RBM19, HIVEP3, BCL11B, SAFB2, TUT4, SRSF1, NA, RBMX, HNRNPDL, ELMSAN1, ZNF276, FUBP1, ANKZF1, ZNF83, SF1, DNAJC21, HNRNPH1, EXOSC10, HNRNPA0, ZBTB20, GPATCH8, SRSF10, TMEM63A, ZNF493, ZNF655, ZNF121, DDX42, DDX39B, RBM12, TAF15
month_2	Negative	CAG_4_Lactobacillus	GO:0003676	nucleic acid binding	Molecular Function	0.000123066	REV3L, PHF20, NFX1, HNRNPH3, ADNP, ZKSCAN1, RBM28, SRSF3, FXR1, PRDM2, SRSF11, RBM19, HNRNPR, ZNF384, PPIL4, TUT4, SYNCRIP, TRA2B, PDCD11, SREK1, TRA2A, HNRNPH1, HNRNPA3, ZNF609, RNPC3, SRSF10, NOL8, NA
month_2	Negative	CAG_5_Bifidobacterium	GO:0045061	thymic T cell selection	GO Biological Process	0.000158302	GATA3, ZAP70, ITPKB, CARD11
month_2	Negative	CAG_5_Bifidobacterium	GO:0000027	ribosomal large subunit assembly	GO Biological Process	0.000165508	AC004086.1, RPL3, NOP53, MDN1, RPL5, RPL11, RPL10
month_2	Negative	CAG_5_Bifidobacterium	GO:1990948	ubiquitin ligase inhibitor activity	Molecular Function	0.000424482	RPL5, RPL23, RPL11, RPS7
month_2	Negative	CAG_5_Bifidobacterium	GO:0050862	positive regulation of T cell receptor signaling pathway	GO Biological Process	0.000532064	PRKD2, CCR7, TESPA1, TRAT1, LCK
month_2	Negative	CAG_5_Bifidobacterium	GO:0003682	chromatin binding	Molecular Function	0.00118691	HDAC7, SMARCA2, FUS, NFATC2, UBTF, HDAC1, SFPQ, DNMT3A, TRIM28, NFATC1, LEF1, POLG, TP53, RBMX, FOXO1, AUTS2, WDR82, CHD7, SATB1, MTA1, EP400, HMGN1
month_2	Negative	CAG_5_Bifidobacterium	GO:0006355	regulation of transcription, DNA-templated	GO Biological Process	0.00227879	NFYA, SMARCA2, TCF7, ERC1, NFX1, AC004086.1, FUS, TCF20, NFATC2, TLE5, ZKSCAN1, GATA3, BACH2, FOXP1, KLF12, MTERF4, HIST1H1D, BCL11B, SMARCA4, SAFB2, NFATC1, RFX1, ETS1, KAT7, LEF1, TP53, AFF3, NA, ELMSAN1, KAT6B, CCAR2, PRMT2, FUBP1, FOXK1, ZNF83, RHOH, CHD3, CHD7, MLXIP, RFX7, SATB1, MTA1, SRSF10, ZNF493, TRRAP, ZNF655, TAF15, KMT2B, MLLT6
month_2	Negative	CAG_5_Bifidobacterium	GO:1904837	beta-catenin-TCF complex assembly	GO Biological Process	0.00283821	TCF7, HDAC1, SMARCA4, LEF1, BCL9L, TRRAP
month_2	Negative	CAG_2_Lactobacillus	GO:0061630	ubiquitin protein ligase activity	Molecular Function	0.00372027	RNF19A, NEDD4L, BRAP, UBE4B, MKRN1, MARCH6, MED21, ARIH1, ARIH2, SIAH2, RNF5, RNF115
month_2	Negative	CAG_5_Bifidobacterium	GO:1904667	negative regulation of ubiquitin protein ligase activity	GO Biological Process	0.00428481	RPL5, RPL23, RPL11, RPS7
month_2	Negative	CAG_5_Bifidobacterium	GO:0008097	5S rRNA binding	Molecular Function	0.00598631	RPL3, NOP53, RPL5, RPL11
Month	Correlation	CAG	Enriched Term	Description	Category	FDR	Correlated genes
month_3	Positive	CAG_3_Staphylococcus	GO:0006954	inflammatory response	GO Biological Process	1.34002e-05	MMP25, ALOX5, SLC11A1, CD44, HDAC4, HCK, TLR8, MEFV, TGFB1, BCL6, CXCR4, ADGRE5, KDM6B, IL1RN, PSTPIP1, S100A8, NFKBIZ, ADAM8, ITGB2, MAPKAPK2, S100A9, S100A12, PTAFR, FPR1, CEBPB, C5AR1, PJA2, NA, LYN
month_3	Positive	CAG_3_Staphylococcus	GO:0007165	signal transduction	GO Biological Process	0.000299631	SKAP2, IFNGR1, PIK3CB, GNAI3, NCK2, PAG1, NFKB2, PILRA, SH3BP2, PXN, GMIP, IRAK3, MYO9B, CSF2RB, RIN3, HIF1A, RASSF2, SIRPB1, TLR8, NAMPT, ARHGAP21, CBL, MAPK14, CCND3, BRD8, PDE4D, NR3C1, NA, CSF3R, CXCR4, ITPR2, ADGRE5, ARHGAP9, LSP1, LILRB2, RARA, RAF1, OSTF1, MICAL1, PLXNC1, ARRB1, PLCB2, TLE3, PSTPIP1, IGF1R, SNX27, RIT1, RALB, IQGAP2, ARHGAP26, GNAQ, ARHGAP27, CDC42EP3, S100A11, NA, ANXA5, …
month_3	Positive	CAG_10_Bifidobacterium	GO:0042744	hydrogen peroxide catabolic process	GO Biological Process	0.000692934	PRDX6, PRDX5, HBG2, HBA1, HBG1
month_3	Positive	CAG_3_Staphylococcus	GO:0000187	activation of MAPK activity	GO Biological Process	0.00117487	PIK3CB, MADD, MAPK14, MAPKAPK3, CXCR4, ARRB1, MAPKAPK2, MAP3K2, FPR1, MAP3K11, LRRK2, C5AR1, MAP3K5
month_3	Positive	CAG_3_Staphylococcus	path:hsa04380	Osteoclast differentiation - Homo sapiens (human)	KEGG	0.00200122	IFNGR1, GAB2, PIK3CB, SPI1, FOSL2, NFKB2, NCF4, NFKBIA, SIRPB1, TGFB1, TYK2, MAPK14, NCF2, LILRB2, FCGR2A, JUNB, GRB2, SOCS3, SIRPA, LILRB3
month_3	Positive	CAG_8_Enterococcus	R-HSA-168638	Homo sapiens: NOD1/2 Signaling Pathway	REACTOME	0.00306828	TAB2, BIRC2, MAP3K7, TAB3, UBA52
month_3	Positive	CAG_3_Staphylococcus	GO:0030041	actin filament polymerization	GO Biological Process	0.0032149	AC005747.1, WAS, PREX1, DIAPH1, PSTPIP1, GSN, MSRB1
month_3	Positive	CAG_3_Staphylococcus	GO:0042060	wound healing	GO Biological Process	0.00475507	SLC11A1, TIMP1, TGFB1, MACF1, RAF1, S100A8, GSN, PAK1, MAP3K5, PECAM1
month_3	Positive	CAG_2_Lactobacillus	path:hsa05012	Parkinson disease - Homo sapiens (human)	KEGG	0.00564532	GNAI2, ATP5PB, NDUFB3, APAF1, UBA1, COX5B, NDUFB9, COX5A, MT-CO2, MT-ND5, MT-ND4, MT-ND1, MT-ATP6, MT-ND4L, MT-ATP8
month_3	Positive	CAG_6_Salmonella_Klebsiella_Enterobacteriaceae_unclassified	GO:0070734	histone H3-K27 methylation	GO Biological Process	0.00577001	EZH2, EZH1, SUZ12, EHMT1
month_3	Negative	CAG_8_Enterococcus	GO:0007165	signal transduction	GO Biological Process	2.00105e-05	CD4, TYROBP, IFNGR1, GRN, TNK2, NFKB2, APBB1IP, GNB1, FYB1, SH3BP2, PXN, GMIP, ARHGAP4, DPYSL2, MYO9B, SH3BP1, CSF2RB, RIN3, ITPK1, HIF1A, RASSF2, TLR8, NDRG1, TGFBR1, AKAP10, CBL, BRD8, NA, GNAI2, MAPKAPK3, CSF3R, KHDRBS1, CXCR4, PKN1, ADGRE5, ARHGAP9, PPP1R12C, ADGRE2, RAC2, LSP1, LILRB2, CAP1, SH3BP5, RARA, RAF1, CSNK1G2, OSTF1, ANXA1, MICAL1, ARRB1, PLCB2, TLE3, PSTPIP1, IGF1R, NA, ARRB2, CD5…
month_3	Negative	CAG_6_Salmonella_Klebsiella_Enterobacteriaceae_unclassified	path:hsa04145	Phagosome - Homo sapiens (human)	KEGG	0.000113725	LAMP2, ACTB, TUBB1, RAB5C, ATP6V0E1, ATP6V1A, TUBA1B, RAC1, THBS1, ATP6V1B2, ITGB1, ATP6V0D1, CYBB, TUBA1C, ITGAM, CD14, HGS
month_3	Negative	CAG_6_Salmonella_Klebsiella_Enterobacteriaceae_unclassified	R-HSA-3000178	Homo sapiens: ECM proteoglycans	REACTOME	0.000177102	ITGA2B, VCAN, TGFB1, SPARC, APP, ITGB1
month_3	Negative	CAG_6_Salmonella_Klebsiella_Enterobacteriaceae_unclassified	path:hsa04670	Leukocyte transendothelial migration - Homo sapiens (human)	KEGG	0.000198603	VCL, PIK3CB, GNAI3, RHOA, ACTB, MYL9, MAPK14, RAP1B, ACTN4, VAV3, RAC1, ITGB1, CYBB, ITGAM
month_3	Negative	CAG_8_Enterococcus	GO:0038156	interleukin-3-mediated signaling pathway	GO Biological Process	0.000424223	CSF2RB, CSF3R, FCER1G, SYK
month_3	Negative	CAG_8_Enterococcus	GO:0006469	negative regulation of protein kinase activity	GO Biological Process	0.000553498	PSEN1, GSTP1, PRKAR1A, PKN1, GMFG, SH3BP5, TAOK3, PDPK1, GNAQ, QARS, SMCR8, PAK2
month_3	Negative	CAG_8_Enterococcus	GO:0038096	Fc-gamma receptor signaling pathway involved in phagocytosis	GO Biological Process	0.000668297	FGR, WAS, HCK, ARPC3, NCKAP1L, ARPC1B, ACTR2, VAV1, FCGR2A, PAK1, ELMO1, ARPC5, PRKCD, SYK, ACTG1, LYN
month_3	Negative	CAG_6_Salmonella_Klebsiella_Enterobacteriaceae_unclassified	GO:0019003	GDP binding	Molecular Function	0.000754921	GNAI3, RHOA, RAB10, RAB5C, RAP1B, RAB8A, RAB31
month_3	Negative	CAG_6_Salmonella_Klebsiella_Enterobacteriaceae_unclassified	GO:0030220	platelet formation	GO Biological Process	0.000970305	WDR1, MYH9, NBEAL2, ZNF385A, MPIG6B
month_3	Negative	CAG_6_Salmonella_Klebsiella_Enterobacteriaceae_unclassified	GO:0030334	regulation of cell migration	GO Biological Process	0.00113494	VCL, RHOA, KIF2A, TGFB1, SGK1, GNA13, RAC1, FLNA
month_3	Negative	CAG_6_Salmonella_Klebsiella_Enterobacteriaceae_unclassified	GO:0007160	cell-matrix adhesion	GO Biological Process	0.00219465	ITGA2B, CD44, VCL, RHOA, CD63, RAC1, ITGB1, ILK
month_3	Negative	CAG_6_Salmonella_Klebsiella_Enterobacteriaceae_unclassified	path:hsa04611	Platelet activation - Homo sapiens (human)	KEGG	0.00239682	ITGA2B, PIK3CB, GNAI3, RHOA, ACTB, PTGS1, MAPK14, GNA13, RAP1B, TLN1, FERMT3, ITGB1, FCER1G
month_3	Negative	CAG_6_Salmonella_Klebsiella_Enterobacteriaceae_unclassified	GO:0007155	cell adhesion	GO Biological Process	0.00285084	ITGA2B, CD44, VCL, VCAN, PIK3CB, RHOA, MYH9, HCK, CD93, FLOT2, RAC1, TLN1, THBS1, APP, FERMT3, ITGB1, NPTN, CCR1, ITGAM
month_3	Negative	CAG_8_Enterococcus	GO:0007010	cytoskeleton organization	GO Biological Process	0.00344325	CNN2, CAPZB, ARHGAP4, MAEA, DPYSL2, PACSIN2, FGD3, CAP1, DOCK2, MICAL1, SH3KBP1, MSN, CFL1, FMNL1, SVIL, SIPA1
month_3	Negative	CAG_6_Salmonella_Klebsiella_Enterobacteriaceae_unclassified	GO:0071222	cellular response to lipopolysaccharide	GO Biological Process	0.00345668	VIM, RHOA, HDAC5, MAPK14, ZFP36, IL1RN, PPBP, PF4, CD14, CEBPB
month_3	Negative	CAG_8_Enterococcus	GO:0050766	positive regulation of phagocytosis	GO Biological Process	0.00386952	CYBA, LRP1, DOCK2, FCER1G, ABR, LMAN2, CAMK1D, SIRPA
month_3	Negative	CAG_6_Salmonella_Klebsiella_Enterobacteriaceae_unclassified	GO:0009611	response to wounding	GO Biological Process	0.0042452	PIK3CB, TGFB1, ZFP36, RAC1, ABHD2, CCR1, CREB3L2
month_3	Negative	CAG_6_Salmonella_Klebsiella_Enterobacteriaceae_unclassified	path:hsa04510	Focal adhesion - Homo sapiens (human)	KEGG	0.0047796	ITGA2B, VCL, PIK3CB, RHOA, ACTB, MYL9, RAP1B, ACTN4, DIAPH1, VAV3, RAC1, TLN1, THBS1, ITGB1, ILK, FLNA
month_3	Negative	CAG_6_Salmonella_Klebsiella_Enterobacteriaceae_unclassified	R-HSA-190840	Homo sapiens: Microtubule-dependent trafficking of connexons from Golgi to the plasma membrane	REACTOME	0.00490553	TUBB1, TUBA1B, TUBA1C
month_3	Negative	CAG_8_Enterococcus	GO:0007166	cell surface receptor signaling pathway	GO Biological Process	0.00503575	CD4, TNFRSF1B, TNK2, CABIN1, CBL, BRD8, KHDRBS1, ADGRE5, ADGRE2, LILRB2, ANXA1, CD63, CD53, TNFRSF14, FCER1G, IFNGR2, CCR1, SYK, MYD88, IL17RA, LILRB3
month_3	Negative	CAG_8_Enterococcus	GO:0004713	protein tyrosine kinase activity	Molecular Function	0.00546924	FGR, BTK, TNK2, CSF2RB, HCK, CSK, TYK2, JAK3, CAMKK2, IGF1R, SYK, MAP3K11, STAT5B, LYN, CUX1
month_3	Negative	CAG_6_Salmonella_Klebsiella_Enterobacteriaceae_unclassified	R-HSA-190872	Homo sapiens: Transport of connexons to the plasma membrane	REACTOME	0.00552577	TUBB1, TUBA1B, TUBA1C
month_3	Negative	CAG_8_Enterococcus	GO:0002283	neutrophil activation involved in immune response	GO Biological Process	0.00559251	TYROBP, FCER1G, SYK, DNASE1
month_3	Negative	CAG_8_Enterococcus	GO:0007420	brain development	GO Biological Process	0.00600105	XRCC5, CIC, PSEN1, DPYSL2, CHD8, CSK, PITPNM1, APAF1, CXCR4, ATXN1, PPT1, IREB2, PPP3CA, ARRB2, NOTCH1, ATP6V0D1, ABR, TGFBR2, QARS
month_3	Negative	CAG_6_Salmonella_Klebsiella_Enterobacteriaceae_unclassified	GO:0042535	positive regulation of tumor necrosis factor biosynthetic process	GO Biological Process	0.00643856	THBS1, APP, MAPKAPK2, CYBB
month_3	Negative	CAG_8_Enterococcus	GO:0005089	Rho guanyl-nucleotide exchange factor activity	Molecular Function	0.00647659	ARHGEF2, PREX1, PLEKHG3, FGD3, ARHGEF6, ARHGEF11, VAV1, DOCK11, ABR, AKAP13
month_3	Negative	CAG_6_Salmonella_Klebsiella_Enterobacteriaceae_unclassified	path:hsa05130	Pathogenic Escherichia coli infection - Homo sapiens (human)	KEGG	0.00680526	RHOA, NCK2, ACTB, TUBB1, TUBA1B, ITGB1, TUBA1C, CD14
month_3	Negative	CAG_6_Salmonella_Klebsiella_Enterobacteriaceae_unclassified	GO:0005178	integrin binding	Molecular Function	0.00735246	MYH9, ACTN4, TLN1, THBS1, ADAM10, FERMT3, ITGB1, ILK
month_3	Negative	CAG_6_Salmonella_Klebsiella_Enterobacteriaceae_unclassified	R-HSA-375276	Homo sapiens: Peptide ligand-binding receptors	REACTOME	0.00758499	APP, PPBP, PF4, CCR1, C5AR1, PSAP
month_3	Negative	CAG_8_Enterococcus	GO:0043306	positive regulation of mast cell degranulation	GO Biological Process	0.00787537	FGR, GAB2, FCER1G, SYK
month_3	Negative	CAG_6_Salmonella_Klebsiella_Enterobacteriaceae_unclassified	GO:0046961	proton-transporting ATPase activity, rotational mechanism	Molecular Function	0.0095077	ATP6V0E1, ATP6V1A, ATP6V1B2, ATP6V0D1
Month	Correlation	CAG	Enriched Term	Description	Category	FDR	Correlated genes
1	Positive	CAG_3_Staphylococcus	CD71+ associated cells	N/A	CTEN HECS	1.0837e-13	GCLC,SLC4A1,PRKAR2B,GCLM,ANK1,FECH,DHX29,TFRC,IGF2BP2,MARK3,EIF2AK1,TESC,CDC34,TTLL12,MYBL2,LPIN2,SLC7A5,NAPA,PIP5K1B,KLF3,CORO1C,CMAS,RHAG,DNAJC6,STK11,UBE2B,FAM117A,USP9X,UROD,CDKN2D,UBAC1,MPP1,RPA1,EIF5A,USP15,ST6GALNAC4,GMPR,BMP2K,SLC7A1,DCAF6,STOM,SH3GLB2,ENDOD1,ASAP1,RMND5A,DCK,ALAS2,MCM7,AHSP,BPGM,NUDT4,RAD23A,YIPF6,SIAH2,TCEA1,KANK2,SUPT4H1,LBH,HMBS,SRSF8,NCOA4
3	Positive	CAG_8_Enterococcus	CD71+ associated cells	N/A	CTEN HECS	3.85305e-11	ABCC5,ACP1,ADD2,AKAP7,ANP32E,AP2B1,ARL4A,ARMC8,ASAP1,ASCC2,ASPM,ATP7A,BABAM1,BCL2L1,BMP2K,BNIP3L,BPGM,BSDC1,BSG,BTRC,C9orf40,CCT2,CDC27,CDC7,CDKN2D,CDYL,CENPE,CKAP2,COPS3,CTSE,CUL4A,DCAF6,DCUN1D1,DHX29,DNAJC6,DPM2,EIF2AK1,EIF5A,ENDOD1,EPB41,FAM117A,FBXO7,FBXO9,FECH,FOXO3,GPSM2,GSPT1,GYPA,GYPC,HAGH,IGF2BP2,ISCA1,KAT2B,KLF3,LPIN2,MAP2K3,MARK3,MKRN1,MXI1,MYBL2,MYL4,NAPA,NCOA4,NME4,NPL,NPRL3,NUSAP1,O…
1	Positive	CAG_7_Escherichia.Shigella	CD71+ associated cells	N/A	CTEN HECS	0.000670917	GCLC AKAP8L MAP2K3 TFRC REXO2 CPOX MCM5 KHNYN DCAF11 MOSPD1 RHAG RCL1 ARL4A MPP1 PIM1 PCTP NARF ACP1 CLIC2 TAL1 AHSP SIAH2 GLRX5 USP7 MYL4 PNP TOP1 SUPT4H1 PPME1 HMBS
3	Negative	CAG_3_Staphylococcus	CD71+ associated cells	N/A	CTEN HECS	2.13804e-08	AKAP7 ALAD ANK1 ASAP1 ATP1B2 ATP7A BMP2K BSDC1 C9orf40 CCS CDC27 CREB1 CUL4A DCK DCUN1D1 DNAJC6 E2F4 ENDOD1 EPB41 FAM117A FBXO7 FECH FOXO3 GSPT1 HAGH HBB KANK2 KIF15 KRT1 LGALS3 LPIN2 MARK3 MBP MCM7 MICAL2 MKRN1 MPP1 MXI1 MYL4 NCOA4 PHLPP2 PIP5K1B PLCL2 PSME4 PSMF1 RANBP10 RGS10 RIOK3 RNF123 RNF14 RPIA RXRA SELENBP1 SH3GLB2 SLC25A37 SLC6A8 SPTB SRSF8 ST6GALNAC4 STOM TCEA1 TFDP1 TRAK2 UBAC1 UBR2 U…
3	Negative	CAG_2_Lactobacillus	CD71+ associated cells	N/A	CTEN HECS	0.00850429	ABCC5 ALAD BNIP3L BSDC1 BTRC C9orf40 CDC27 CDKN2D CDYL COPS3 CREB1 CUL4A DCUN1D1 DPM2 EPB41 FBXO7 FBXO9 GPSM2 GSPT1 GYPC HEXIM1 LPIN2 MKRN1 MXI1 NME4 OXSR1 PIP4K2A POLR3C PRR5 PSME4 RAP2A RBM38 RGS10 RNF10 RSU1 RXRA SLC14A1 SLC25A37 SLC25A38 SLC25A46 SLC6A8 SNCA SPTB STK11 TFDP1 TNS1 TRAK2 TRIM58 TSPAN5 UROS USP12 XK XPO7 ZER1 ZMYND8
